# Supplementary material for: Predictive value of adiposity measures and lipid-related indices for metabolic syndrome in Chinese elderly people at high risk of stroke
Source: PLoS One. 2025 Aug 12;20(8):e0328275. doi: 10.1371/journal.pone.0328275 (PMC12342311; doi:10.1371/journal.pone.0328275)
Supplement: S1 File — (XLSX) [file pone.0328275.s002.xlsx]

## Sheet: Sheet1
sex	age	BMI	wc	hc	whr	whtr	tyg	LAP	ms	tygbmi	tygwc	tygwhtr	drink	smoke	VAI	CVAI	ABSI	CI	BRI	TG/HDL-C	tygwhr	tyghc
1	60-69	25.5588	87	95	0.92	0.55414	8.70977	37.99	0	222.622	757.75	4.82643	0	0	1.34015	100.156	0.800219	1.26001	5.29498	0.696809	8.01299	827.428
1	60-69	25.4767	83	104	0.8	0.532051	8.24423	22.5	0	210.063	684.271	4.38635	0	0	1.00877	91.6446	0.767516	1.20786	5.07071	0.54878	6.59538	857.4
0	60-69	29.7592	91	103	0.88	0.561728	9.52096	88.92	1	283.344	866.407	5.34819	0	0	5.17404	150.399	0.744509	1.20239	5.17791	4.275	8.37845	980.659
0	60-69	24.2188	79	82	0.96	0.49375	8.56165	14.56	0	207.363	676.371	4.22732	0	0	0.857554	65.7618	0.746104	1.1643	4.45944	0.727273	8.21919	702.056
1	60-69	19.8111	96	86	1.12	0.601881	9.45422	98.04	1	187.288	907.605	5.69032	0	0	5.06362	106.799	1.03821	1.56679	5.75537	2.08065	10.5887	813.063
0	60-69	27.3982	106	109	0.97	0.612717	9.66265	132.43	1	264.757	1024.24	5.92047	0	0	4.42159	205.181	0.886751	1.41252	5.31791	2.99074	9.37277	1053.23
1	60-69	27.5556	97	98	0.99	0.646667	8.90996	70.98	1	245.558	864.266	5.76177	0	0	3.69958	137.334	0.868134	1.38419	6.77178	1.80198	8.82086	873.176
1	60-69	26.3146	93	92	1.01	0.615894	9.10527	63.7	1	239.56	846.79	5.60788	0	0	2.48637	122.125	0.855453	1.35353	6.33211	1.22973	9.19632	837.685
1	60-69	23.74	87	83	1.05	0.587838	8.66701	40.6	0	205.755	754.03	5.0948	0	0	1.83413	99.4003	0.865769	1.34655	6.13003	0.915033	9.10036	719.362
1	60-69	23.7332	90	87	1.03	0.566038	9.60063	63.04	1	227.823	864.056	5.43432	0	0	2.63585	108.397	0.86425	1.34412	5.35237	1.27097	9.88864	835.254
0	60-69	27.9224	99	92	1.08	0.603659	9.36891	97.92	1	261.58	927.522	5.65562	0	1	3.60933	174.51	0.839934	1.34218	5.58038	2.6422	10.1184	861.94
0	60-69	29.3776	105	111	0.95	0.596591	8.91726	74.8	1	261.989	936.312	5.31996	0	1	2.4363	189.216	0.831296	1.33967	5.0314	1.73148	8.4714	989.816
1	60-69	30.2136	100	97	1.03	0.638978	8.92716	55.86	1	269.689	892.716	5.70425	0	0	1.3948	136.027	0.824026	1.33418	6.33997	0.696335	9.19497	865.934
1	60-69	24.1778	87	88	0.99	0.58	8.25673	30.45	1	199.648	718.335	4.7889	0	0	2.315	103.63	0.849564	1.32538	5.93123	1.16667	8.17416	726.592
1	60-69	34.7209	108	112	0.96	0.670807	9.29716	108.5	1	322.797	1004.09	6.2366	0	0	3.55627	180.668	0.799743	1.32522	6.49808	1.79339	8.92527	1041.28
1	60-69	24.7475	90	100	0.9	0.573248	9.7511	91.84	1	241.34	877.599	5.5898	0	0	7.09169	127.696	0.845809	1.32465	5.52456	3.5	8.77599	975.11
0	60-69	20.8117	82	83	0.99	0.529032	9.40738	48.96	1	195.768	771.405	4.97681	0	1	3.70036	107.276	0.870516	1.32455	5.07547	2.79612	9.31331	780.813
1	60-69	25.4767	91	92	0.99	0.583333	8.57122	34.65	1	218.395	779.981	4.99988	0	0	1.20236	103.577	0.841493	1.32428	5.69074	0.596591	8.48551	788.552
0	60-69	43.9509	112	104	1.08	0.811594	10.0336	144.29	1	440.976	1123.76	8.14319	1	0	2.62905	223.99	0.765538	1.31938	9.75699	2.25735	10.8363	1043.49
0	60-69	28.0277	99	102	0.97	0.582353	9.52633	104.38	1	267.023	943.106	5.54768	0	0	4.54862	178.693	0.822911	1.3158	5.09902	3.33696	9.24054	971.685
0	60-69	25.0135	94	100	0.94	0.546512	9.26331	64.96	1	231.675	870.751	5.06251	0	1	2.61747	147.425	0.838006	1.31477	4.63153	1.89831	8.70751	926.331
1	60-69	27.6787	91	91	1	0.623288	9.09341	62.37	1	251.706	827.5	5.66781	0	0	2.85885	128.755	0.823065	1.3133	6.69223	1.48819	9.09341	827.5
0	60-69	27.3355	98	99	0.99	0.571429	9.3819	81.84	1	256.501	919.426	5.36109	0	0	2.926	166.061	0.824661	1.31312	4.92255	2.13793	9.28808	928.808
1	60-69	30.8365	102	107	0.95	0.610778	10.0982	165.44	1	311.427	1030.01	6.16774	0	0	5.38071	164.677	0.80266	1.30402	5.53605	2.66667	9.59326	1080.5
1	60-69	27.0552	92	95	0.97	0.593548	9.03059	52.36	1	244.368	830.814	5.36009	0	0	2.3316	123.351	0.819952	1.30338	5.86073	1.18462	8.75967	857.906
0	60-69	27.7767	95	100	0.95	0.590062	8.2983	28.5	0	230.527	788.338	4.89651	0	1	0.701689	122.845	0.816313	1.3033	5.55044	0.533708	7.88338	829.83
1	60-69	30.3593	97	100	0.97	0.62987	8.56379	52.26	0	259.997	830.687	5.39407	0	0	1.85425	139.359	0.803188	1.30149	6.35348	0.957143	8.30687	856.379
0	60-69	24.3865	89	98	0.91	0.549383	9.08123	38.88	0	221.491	808.23	4.98907	0	1	1.72908	119.298	0.831507	1.29907	5.03428	1.30645	8.26392	889.961
0	60-69	24.4646	89	93	0.96	0.546012	8.248	20.16	0	201.746	734.072	4.50351	0	1	0.645251	97.0178	0.827188	1.29301	4.95612	0.488372	7.91808	767.064
1	60-69	23.6013	83	98	0.85	0.564626	8.37787	23.5	0	197.718	695.363	4.73036	0	0	0.897191	81.8584	0.832011	1.29278	5.88273	0.467662	7.12119	821.031
1	60-69	22.0317	83	79	1.05	0.525316	10.7846	84.5	1	237.584	895.118	5.66531	0	0	3.93586	100.815	0.840202	1.29062	4.90906	1.97661	11.3238	851.98
1	60-69	23.6244	87	92	0.95	0.537037	8.89016	37.7	1	209.986	773.444	4.77434	0	0	1.59316	96.3494	0.830209	1.29019	4.89071	0.792683	8.44565	817.894
1	60-69	37.8926	105	109	0.96	0.709459	10.7588	297.98	1	407.65	1129.67	7.63292	0	0	10.1278	210.054	0.765048	1.28634	7.6866	5.5614	10.3284	1172.71
1	60-69	23.4952	84	97	0.87	0.54902	8.77375	35.1	0	206.183	736.995	4.81696	0	0	1.57342	92.7447	0.827841	1.28534	5.40589	0.808383	7.63316	851.053
0	60-69	22.5981	88	94	0.94	0.5	8.35711	20.47	0	188.871	735.426	4.17855	1	0	0.7673	96.5186	0.829872	1.28016	3.99876	0.563291	7.85568	785.568
1	60-69	20.4467	80	84	0.95	0.496894	8.82852	30.36	0	180.543	706.281	4.38684	0	0	2.10232	79.9467	0.843194	1.2792	4.46012	1.05344	8.38709	741.595
0	60-69	19.3772	80	87	0.92	0.470588	7.75175	7.95	0	150.229	620.14	3.64788	1	1	0.350762	45.8376	0.850496	1.27877	3.86211	0.262376	7.13161	674.402
1	60-69	28.8415	94	106	0.89	0.594937	9.96767	97.2	1	287.468	936.961	5.93013	0	0	5.07621	145.991	0.795159	1.27751	5.74002	2.62136	8.87123	1056.57
0	60-69	29.0688	98	101	0.97	0.573099	9.79014	119.13	1	284.599	959.434	5.61072	0	1	5.35958	178.779	0.792702	1.27523	4.95931	4.05618	9.49644	988.804
1	60-69	28.0089	92	99	0.93	0.587859	9.4235	94.18	1	263.952	866.962	5.53969	0	0	5.13675	140.554	0.797383	1.27484	5.72278	2.66346	8.76385	932.926
1	60-69	25.6312	87	100	0.87	0.568627	9.51621	80.91	1	243.901	827.911	5.41118	0	0	3.85417	120.94	0.809086	1.27457	5.64771	2.00719	8.27911	951.621
1	60-69	25.5588	88	99	0.89	0.56051	9.35906	60.6	1	239.218	823.597	5.24584	0	0	3.19485	118.043	0.809416	1.27449	5.37149	1.64228	8.32956	926.547
0	60-69	26.4236	94	106	0.89	0.54023	9.46936	81.2	1	250.18	890.12	5.11563	0	1	4.68279	158.578	0.803265	1.27184	4.49487	3.5	8.42773	1003.75
0	60-69	27.5134	93	99	0.94	0.567073	9.39419	75.32	1	258.434	873.66	5.32719	0	1	3.78365	151.771	0.796829	1.27017	5.15963	2.92391	8.83054	930.025
1	60-69	28.7264	94	102	0.92	0.58567	8.7037	46.08	0	250.057	818.147	5.09749	0	0	1.03526	116.641	0.791048	1.27006	5.52035	0.533333	8.0074	887.777
0	60-69	24.093	88	93	0.95	0.52381	8.89038	28.29	1	214.169	782.353	4.65686	1	1	1.88379	115.432	0.813894	1.26898	4.5196	1.43023	8.44586	826.805
0	60-69	20.3659	78	89	0.88	0.496815	8.84037	14.43	0	180.078	689.549	4.39203	0	1	1.17694	67.5129	0.834722	1.26551	4.60713	0.925	7.77952	786.793
1	60-69	20.9366	81	91	0.89	0.490909	8.8113	33.35	0	184.509	713.716	4.32555	0	0	2.06734	82.944	0.830115	1.26434	4.25118	1.03571	7.84206	801.829
0	60-69	28.0277	95	100	0.95	0.558824	9.35658	55.8	1	262.265	888.875	5.22868	0	0	2.36207	149.874	0.789662	1.26264	4.83826	1.80583	8.88875	935.658
1	60-69	26.1719	89	94	0.95	0.55625	8.5589	30.69	1	223.986	761.742	4.76089	0	0	1.23973	105.71	0.798191	1.26179	5.19507	0.63871	8.13096	804.537
1	60-69	30.8444	96	106	0.91	0.607595	9.54076	64.98	1	294.237	915.913	5.79692	0	0	1.88774	140.771	0.77653	1.26162	5.89131	0.994186	8.6821	1011.32
1	60-69	26.6193	90	99	0.91	0.559006	8.84635	41.6	1	235.49	796.172	4.94517	0	0	1.767	114.826	0.795606	1.26126	5.18663	0.909091	8.05018	875.789
0	60-69	27.2817	93	98	0.95	0.553571	8.52939	34.16	0	232.682	793.233	4.72163	0	0	1.2109	128.004	0.791736	1.26028	4.85309	0.931298	8.10292	835.88
0	60-69	27.1349	93	97	0.96	0.550296	8.78002	40.04	0	238.202	816.542	4.83161	0	1	1.55416	133.289	0.792235	1.25994	4.77987	1.19167	8.42882	851.662
1	60-69	21.2984	79	88	0.9	0.508039	9.16579	34.02	1	195.231	724.097	4.65657	0	0	3.18949	89.0456	0.824513	1.2594	4.80047	1.65306	8.24921	806.589
1	60-69	26.7759	89	99	0.9	0.566879	9.32806	72.85	1	249.805	830.197	5.28788	0	0	3.88069	127.74	0.793616	1.25934	5.44801	2.02586	8.39525	923.478
0	60-69	23.738	87	93	0.94	0.513274	7.76977	12.32	0	184.454	675.97	3.98802	0	0	0.440107	80.8917	0.809042	1.2583	4.35077	0.335329	7.30358	722.589
0	60-69	27.9155	93	103	0.9	0.563636	8.18262	18.2	1	228.459	760.984	4.61202	0	1	0.541704	110.417	0.786763	1.25716	5.08088	0.422078	7.36436	842.81
1	60-69	27.0993	91	98	0.93	0.558282	9.88901	93.72	1	267.992	899.9	5.52086	0	0	4.31545	133.219	0.790028	1.25615	5.09796	2.21875	9.19678	969.123
1	60-69	21.875	81	93	0.87	0.50625	8.31034	20.93	0	181.747	673.137	4.20711	0	0	0.924515	72.8055	0.818703	1.2561	4.60644	0.473958	7.22999	772.862
0	60-69	25.1559	89	95	0.94	0.529762	9.57525	84.96	0	240.913	852.197	5.0726	0	0	3.74574	136.682	0.799789	1.256	4.58627	2.87805	9.00074	909.649
0	60-69	28.1625	92	100	0.92	0.571429	9.26965	47.25	1	261.033	852.808	5.29694	0	1	2.08556	136.047	0.783299	1.25347	5.33211	1.65094	8.52808	926.965
0	60-69	29.6523	97	106	0.92	0.568915	8.51013	40.64	0	252.326	825.483	4.84154	1	0	1.21621	144.306	0.77542	1.25157	4.93159	0.940741	7.82932	902.074
1	60-69	28.4444	89	93	0.96	0.593333	9.73965	117.8	1	276.996	866.829	5.77886	0	0	8.16871	146.595	0.779853	1.25003	6.09918	4.4186	9.35006	905.787
1	60-69	28.617	88	88	1	0.60274	8.91705	49.2	0	255.206	784.7	5.37466	0	0	2.07433	124.932	0.778437	1.24902	6.4259	1.13889	8.91705	784.7
0	60-69	27.968	93	99	0.94	0.556886	8.55368	35	1	239.247	795.493	4.76343	1	0	1.11289	126.437	0.781059	1.24844	4.92764	0.868056	8.04046	846.815
1	60-69	21.6016	80	91	0.88	0.5	8.35898	23.54	0	180.554	668.718	4.17949	0	0	1.47175	79.2723	0.815405	1.24842	4.53293	0.758865	7.3559	760.667
1	60-69	24.0882	85	95	0.89	0.521472	8.71502	36.18	0	209.945	740.777	4.54464	0	0	1.25153	91.4641	0.798219	1.2445	4.67261	0.644231	7.75637	827.927
0	60-69	24.2215	87	98	0.89	0.511765	9.25373	52.36	0	224.125	805.075	4.73573	1	0	2.88818	122.53	0.797067	1.24385	4.31732	2.2243	8.23582	906.866
0	60-69	25.8166	89	100	0.89	0.532934	7.80486	13.92	0	201.522	694.633	4.15948	0	1	0.715608	100.008	0.788434	1.24353	4.65756	0.557692	6.94633	780.486
0	60-69	21.9671	82	91	0.9	0.488095	10.3304	58.31	0	226.958	847.089	5.0422	1	0	4.09025	110.34	0.806573	1.23836	4.11982	3.17593	9.29732	940.062
1	60-69	24.1993	86	95	0.91	0.511905	9.76819	109.48	1	236.39	840.064	5.00038	0	0	6.66574	122.389	0.793065	1.23742	4.38629	3.4	8.88905	927.978
1	60-69	27.4714	88	95	0.93	0.567742	8.878	46.5	1	243.879	781.264	5.04041	0	0	1.91535	118.295	0.77636	1.23723	5.54642	1.02649	8.25654	843.41
1	60-69	24.7475	84	96	0.88	0.535032	8.44832	23.4	0	209.096	709.659	4.52012	0	0	0.863962	87.5422	0.789422	1.23634	5.06555	0.456853	7.43453	811.039
1	60-69	27.5492	90	93	0.97	0.555556	9.55205	67.2	1	263.159	859.685	5.3067	0	0	3.12566	128.79	0.775198	1.23596	5.10609	1.64062	9.26549	888.341
0	60-69	24.0055	84	95	0.88	0.518519	8.54021	22.99	0	205.05	717.378	4.42826	0	0	1.24937	93.1934	0.793076	1.23578	4.67546	0.991803	7.51538	811.32
0	60-69	23.3067	84	86	0.98	0.502994	9.32841	41.23	1	217.445	783.587	4.69214	0	0	2.10344	104.391	0.79665	1.23525	4.32025	1.64394	9.14184	802.243
1	60-69	34.9636	99	104	0.95	0.63871	9.60907	102.09	1	335.933	951.298	6.13741	0	0	2.85187	169.676	0.74369	1.23377	6.41144	1.57595	9.12862	999.343
0	60-69	23.1084	84	95	0.88	0.497041	8.77375	19	0	202.761	736.995	4.36092	1	1	0.892535	85.3825	0.796445	1.23317	4.18701	0.694444	7.7209	833.506
1	60-69	23.3726	80	95	0.84	0.526316	8.95153	36.08	0	209.197	716.123	4.71133	0	0	2.51966	96.4696	0.793774	1.23137	5.16876	1.35537	7.51929	850.395
0	60-69	24.9364	87	90	0.97	0.51632	8.35034	22.44	0	208.258	726.48	4.31145	1	0	0.804858	94.9353	0.78523	1.23133	4.41858	0.62963	8.09983	751.531
0	60-69	26.8596	91	95	0.96	0.530612	9.55601	65.78	1	256.674	869.597	5.07054	1	1	2.30296	134.405	0.774777	1.23008	4.47451	1.79433	9.17377	907.821
0	60-69	27.2173	90	97	0.93	0.542169	8.73601	39	0	237.794	786.241	4.73639	0	1	1.44525	120.594	0.772014	1.2284	4.79849	1.14706	8.12449	847.393
1	60-69	24.3141	85	95	0.89	0.512048	8.70475	37.8	1	211.613	739.904	4.45725	0	0	2.78935	106.119	0.786066	1.22746	4.45697	1.4433	7.74723	826.952
1	60-69	24.62	83	89	0.93	0.530351	9.72182	100.5	0	239.351	806.911	5.15598	0	0	6.22607	120.588	0.783962	1.22673	5.02971	3.32231	9.0413	865.242
1	60-69	23.7332	82	94	0.87	0.515723	8.86906	38.88	0	210.463	727.263	4.57398	0	0	1.7694	93.9601	0.787428	1.22465	4.75606	0.936416	7.71608	833.691
1	60-69	22.3133	79	85	0.93	0.503185	9.12031	30.45	0	203.474	720.504	4.5892	0	0	1.60562	83.0292	0.795491	1.22453	4.68349	0.852941	8.48189	775.226
1	60-69	23.4952	80	97	0.82	0.522876	8.25797	20.46	0	194.062	660.638	4.31789	0	0	0.996496	81.1299	0.78842	1.22413	5.08372	0.537572	6.77154	801.023
0	60-69	24.6097	85	91	0.93	0.515152	8.41035	17.6	0	206.979	714.88	4.3326	0	0	0.871575	89.3896	0.782118	1.22376	4.52753	0.692913	7.82162	765.342
0	60-69	24.3824	85	100	0.85	0.508982	9.42556	53.6	0	229.795	801.172	4.79744	0	0	2.89561	115.515	0.782246	1.22207	4.38769	2.2906	8.01172	942.556
0	60-69	22.8329	80	88	0.91	0.506329	9.48524	41.25	0	216.548	758.819	4.80265	1	1	2.62577	94.0774	0.790778	1.22195	4.68277	2.13178	8.63157	834.701
0	60-69	27.4756	89	105	0.85	0.546012	9.23934	60.72	1	253.897	822.301	5.04479	0	1	4.1257	137.032	0.765593	1.2201	4.95612	3.32895	7.85344	970.131
1	60-69	22.4167	81	92	0.88	0.489426	8.70025	32.66	0	195.06	704.72	4.25813	0	0	1.56227	84.7628	0.791962	1.22004	4.21743	0.811429	7.65622	800.423
1	60-69	27.8293	87	96	0.91	0.564935	9.6828	104.11	1	269.472	842.404	5.47015	0	0	8.21538	141.471	0.763409	1.21922	5.55691	4.4875	8.81135	929.549
1	60-69	28.764	89	105	0.85	0.570513	8.81818	35.96	1	253.611	784.818	5.03088	0	0	1.57797	121.743	0.759035	1.21892	5.53563	0.859259	7.49545	925.909
1	60-69	22.4813	80	90	0.89	0.493827	8.4123	21.78	0	189.108	672.984	4.15422	0	0	0.770342	69.6421	0.789074	1.21617	4.38867	0.405738	7.48695	757.107
1	60-69	23.3056	77	88	0.88	0.531034	9.07376	26.98	0	211.509	698.68	4.81848	0	0	2.01968	89.756	0.78373	1.21521	5.54539	1.12698	7.98491	798.491
1	60-69	27.3728	85	93	0.91	0.564784	8.10692	20.79	0	221.886	689.088	4.57866	0	0	0.781297	99.2889	0.762848	1.21497	5.71604	0.432584	7.37729	753.943
0	60-69	24.539	84	93	0.9	0.512195	8.79428	29.64	0	215.812	738.719	4.50438	0	1	1.54139	98.1461	0.776759	1.21479	4.52943	1.2381	7.91485	817.868
0	60-69	23.3011	85	101	0.84	0.480226	8.37933	18.2	0	195.238	712.243	4.02397	0	0	0.701409	83.3966	0.783156	1.21428	3.75878	0.541667	7.03864	846.312
1	60-69	31.8443	94	99	0.95	0.59306	9.00456	64.44	1	286.705	846.429	5.34025	0	0	2.63146	149.146	0.743177	1.21387	5.69524	1.44355	8.55434	891.452
0	60-69	27.7008	91	100	0.91	0.532164	8.49197	25.22	1	235.228	772.77	4.51912	0	0	0.640578	105.18	0.760119	1.21303	4.5086	0.507853	7.7277	849.197
1	60-69	29.9688	90	99	0.91	0.580645	9.18332	64	1	275.224	826.499	5.33225	0	0	2.4649	135.967	0.749257	1.21148	5.70354	1.36054	8.35682	909.149
1	60-69	28.5665	87	95	0.92	0.572368	10.601	221.27	1	302.872	922.291	6.0677	0	0	10.8296	152.127	0.755138	1.21127	5.74033	6.00787	9.75296	1007.1
1	60-69	25.7778	82	93	0.88	0.546667	9.51304	62.64	1	245.246	780.069	5.20046	0	0	3.09756	113.292	0.767252	1.20982	5.51169	1.71711	8.37147	884.712
0	60-69	22.8625	81	91	0.89	0.487952	8.82148	18.88	0	201.659	714.54	4.30446	1	1	1.16715	79.954	0.780455	1.20626	4.18399	0.936508	7.85112	802.755
0	60-69	26.7755	90	99	0.91	0.514286	9.20985	58	1	246.64	828.886	4.73649	0	0	2.63401	133.229	0.760148	1.20622	4.18269	2.07143	8.38096	911.775
0	60-69	28.5483	89	96	0.93	0.552795	10.3867	171.12	1	296.539	924.413	5.74169	1	1	10.1713	158.389	0.750914	1.20437	5.11392	8.38824	9.65959	997.119
1	60-69	30.7574	90	110	0.82	0.588235	9.15066	46.08	1	281.474	823.559	5.38274	0	0	1.46731	130.365	0.741191	1.20364	5.88969	0.822857	7.50354	1006.57
0	60-69	25.9107	85	97	0.88	0.524691	8.77892	27.6	0	227.462	746.208	4.60622	1	1	1.63863	103.244	0.76268	1.20364	4.7472	1.33981	7.72545	851.555
0	60-69	26.7759	85	91	0.93	0.541401	10.8156	89.8	1	289.642	919.328	5.85559	0	0	5.9255	131.183	0.757948	1.20274	5.14201	4.93407	10.0585	984.222
1	60-69	26.1427	83	94	0.88	0.538961	8.64746	30.25	0	226.044	717.739	4.66064	0	0	1.52199	103.615	0.759307	1.2001	5.23878	0.840278	7.60976	812.861
0	60-69	29.6158	89	98	0.91	0.566879	9.96898	121.2	1	295.281	887.239	5.6512	0	0	5.87705	148.059	0.742035	1.19743	5.44801	4.95098	9.07177	976.96
1	60-69	25.1532	82	94	0.87	0.522293	9.57403	77.28	0	240.787	785.071	5.00045	0	0	4.90852	118.008	0.762317	1.19713	4.91268	2.68333	8.32941	899.959
1	60-69	28.6689	90	102	0.88	0.542169	9.04293	54.72	1	259.261	813.863	4.90279	0	0	2.16454	127.763	0.745729	1.1969	4.79849	1.16327	7.95777	922.378
1	60-69	24.3865	82	95	0.86	0.506173	8.7921	36	0	214.439	720.952	4.45032	0	0	2.08357	99.942	0.766108	1.19689	4.53204	1.1194	7.5612	835.249
0	60-69	24.841	83	97	0.86	0.509202	9.12466	35.1	0	226.657	757.347	4.6463	1	1	2.1277	101.349	0.76361	1.19667	4.53094	1.74107	7.84721	885.092
1	60-69	25.1486	83	94	0.88	0.512346	8.46359	27.5	0	212.859	702.478	4.33628	0	0	1.42443	97.8806	0.759704	1.19299	4.60374	0.769231	7.44796	795.578
1	60-69	28.1337	85	86	0.99	0.559211	9.43043	76.68	1	265.278	801.587	5.2736	0	0	5.15018	134.373	0.745326	1.1925	5.57693	2.89796	9.33613	811.017
1	60-69	30.1103	91	100	0.91	0.558282	8.93528	26.4	1	269.041	813.11	4.98841	0	0	0.83027	118.482	0.736441	1.19169	5.09796	0.454545	8.1311	893.528
0	60-69	25.1429	86	96	0.9	0.491429	10.3972	77.7	1	261.385	894.156	5.10946	1	1	3.66495	125.001	0.757477	1.18945	3.93724	2.91339	9.35744	998.127
1	60-69	26.2985	83	94	0.88	0.532051	8.24045	27	0	216.724	683.957	4.38434	0	0	1.43348	103.244	0.751442	1.18884	5.07071	0.794118	7.25159	774.602
1	60-69	20.8325	75	87	0.86	0.465839	9.23523	43.69	0	192.37	692.642	4.30212	0	0	3.58058	86.4827	0.780705	1.18809	4.09741	1.93233	7.94229	803.465
0	60-69	24.0238	82	94	0.87	0.491018	8.1074	10.88	0	194.74	664.807	3.98088	0	0	0.449536	62.5324	0.762128	1.1877	4.18542	0.365714	7.05344	762.095
0	60-69	25.4028	84	97	0.87	0.506024	8.98617	30.21	0	228.249	754.838	4.54722	0	0	1.70415	100.549	0.754462	1.18675	4.38871	1.39474	7.81796	871.658
1	60-69	26.8136	86	99	0.87	0.521212	10.4242	135.8	1	279.472	896.48	5.43321	0	0	9.54261	139.616	0.747343	1.18619	4.59665	5.15957	9.06904	1031.99
0	60-69	24.977	83	92	0.9	0.50303	9.08305	32.04	0	226.894	753.893	4.56905	0	1	1.56032	94.94	0.756209	1.18615	4.38933	1.28058	8.17474	835.64
1	60-69	25.3155	82	94	0.87	0.515723	9.19764	53.04	0	232.884	754.207	4.74344	0	0	3.72961	113.595	0.754266	1.18576	4.75606	2.0463	8.00195	864.578
0	60-69	29.0437	90	98	0.92	0.538922	9.16887	46.25	1	266.264	825.198	4.94131	1	0	1.88743	127.175	0.737083	1.18558	4.72506	1.55462	8.43536	898.549
1	60-69	24.653	78	93	0.84	0.527027	9.55996	50.8	1	235.653	745.677	5.03836	0	0	3.14782	104.751	0.75692	1.18468	5.35427	1.78873	8.03036	889.076
0	60-69	27.0416	88	96	0.92	0.511628	8.9426	31.51	0	241.808	786.949	4.57529	0	1	1.20138	108.916	0.744783	1.18379	4.25	0.971631	8.2272	858.49
0	60-69	29.4825	88	101	0.87	0.556962	8.31112	15.64	1	245.012	731.379	4.62898	1	0	0.776919	99.7803	0.733576	1.18289	5.28653	0.660194	7.23068	839.423
1	60-69	27.0051	85	97	0.88	0.52795	8.42305	24.84	1	227.507	715.959	4.44695	0	0	1.04675	102.906	0.744232	1.18265	4.82319	0.575	7.41228	817.036
1	60-69	18.902	70	82	0.85	0.448718	8.46359	12.96	0	159.962	592.451	3.79777	0	0	0.693308	40.2567	0.789823	1.18265	4.06545	0.381625	7.19405	694.015
1	60-69	24.2382	78	87	0.9	0.513158	8.1377	13.4	0	197.258	634.741	4.17593	0	0	0.78827	78.9358	0.755392	1.17895	5.00562	0.443709	7.32393	707.98
1	60-69	24.1117	80	92	0.87	0.496894	8.57122	29.7	0	206.652	685.698	4.25899	0	0	1.07729	83.6433	0.755425	1.17798	4.46012	0.58952	7.45696	788.552
0	60-69	29.1104	92	106	0.87	0.519774	8.38208	19.71	1	244.002	771.151	4.35678	1	0	0.595243	109.333	0.73075	1.17585	4.17856	0.480263	7.29241	888.5
1	60-69	20.5367	71	88	0.81	0.474916	7.91503	8.58	0	162.575	561.967	3.75898	0	0	0.604317	50.2814	0.774315	1.17556	4.63023	0.341969	6.41117	696.522
1	60-69	34.209	92	99	0.93	0.609272	8.43905	28.56	1	288.7	776.393	5.14167	0	0	0.828035	138.132	0.710459	1.17436	6.24918	0.485549	7.84832	835.466
1	60-69	24.5949	76	87	0.87	0.527778	8.62722	19.08	0	212.143	655.669	4.55326	0	0	1.12344	84.8434	0.748863	1.17161	5.55071	0.654321	7.50568	750.568
1	60-69	24.653	77	85	0.91	0.52027	9.14301	41.23	0	225.375	704.012	4.75684	0	0	2.73175	101.379	0.747216	1.16949	5.26818	1.57246	8.32014	777.156
1	60-69	29.2101	86	96	0.9	0.547771	8.81011	42	0	257.343	757.67	4.82592	0	0	1.89737	124.243	0.723647	1.16508	5.21849	1.07914	7.9291	845.771
0	60-69	24.1633	82	96	0.85	0.468571	9.12909	36.38	1	220.559	748.585	4.27763	0	0	2.62239	101.333	0.741636	1.15689	3.69196	2.14	7.75972	876.392
1	60-69	25.7117	82	103	0.8	0.49697	8.48161	25.92	0	218.062	695.492	4.2151	0	0	1.1825	96.2603	0.732799	1.155	4.32025	0.654545	6.78529	873.606
1	60-69	25.6369	80	92	0.87	0.506329	8.76507	32.12	0	224.736	701.205	4.43801	0	0	2.77158	107.305	0.732011	1.15319	4.68277	1.56989	7.62561	806.386
1	60-69	22.4323	74	88	0.84	0.468354	8.47664	16.32	0	190.131	627.271	3.97007	0	0	1.10028	72.6748	0.740151	1.14035	4.23062	0.625767	7.12038	745.944
1	60-69	26.986	80	98	0.82	0.519481	8.69438	19.14	0	234.661	695.551	4.51656	0	0	0.823885	93.8115	0.716535	1.1385	5.00036	0.480663	7.12939	852.05
0	60-69	28.306	85	98	0.87	0.512048	8.77867	29.6	0	248.524	746.187	4.4951	0	0	1.36694	101.101	0.710307	1.13763	4.45697	1.1746	7.63745	860.31
1	60-69	25.9645	79	90	0.88	0.503185	9.46998	52.5	1	245.841	748.128	4.76515	0	0	3.30303	112.428	0.719046	1.13517	4.68349	1.9084	8.33358	852.298
1	60-69	28.9062	84	95	0.88	0.525	8.32939	25.48	0	240.803	699.669	4.37293	0	0	1.41132	115.583	0.705058	1.13317	4.82706	0.816667	7.32986	791.292
0	60-69	27.9431	84	92	0.91	0.506024	8.45191	19.57	0	236.146	709.96	4.27687	1	1	0.59966	77.2018	0.708015	1.13152	4.38871	0.517588	7.69124	777.576
1	60-69	25.3333	76	86	0.88	0.506667	9.18806	40.86	0	232.734	698.293	4.65528	0	0	2.73791	103.682	0.719404	1.13109	5.00889	1.62143	8.08549	790.173
1	60-69	28.0404	82	95	0.86	0.518987	8.4059	21.36	0	235.701	689.284	4.36255	0	0	1.12417	106.151	0.706799	1.13023	4.83362	0.654412	7.22907	798.56
0	60-69	28.0404	82	95	0.86	0.518987	8.33782	16.49	0	233.793	683.701	4.32722	1	1	0.706375	75.0651	0.706799	1.13023	4.83362	0.625806	7.17053	792.093
1	60-69	25.0657	77	94	0.82	0.49359	9.72431	64.22	1	243.788	748.772	4.79982	0	0	7.75643	118.123	0.719794	1.1297	4.60639	4.50667	7.97393	914.085
1	60-69	26.2336	80	85	0.94	0.496894	9.8416	60.28	1	258.145	787.328	4.89024	0	0	3.88134	117.201	0.714122	1.12933	4.46012	2.22764	9.25111	836.536
1	60-69	26.5625	80	99	0.81	0.5	9.11022	46.2	0	241.967	728.818	4.55511	0	0	2.95344	113.999	0.710424	1.12582	4.53293	1.70732	7.37928	901.912
1	60-69	24.6094	77	92	0.84	0.48125	10.1584	113.81	1	249.998	782.195	4.88872	0	0	10.629	123.391	0.719499	1.12578	4.31249	6.11224	8.53303	934.57
1	60-69	25.0399	79	94	0.84	0.475904	8.0561	15.96	0	201.725	636.432	3.83393	0	0	0.706733	81.076	0.716393	1.12417	4.04758	0.4	6.76713	757.274
0	60-69	22.6736	76	93	0.82	0.444444	8.85527	18.59	0	200.749	673.001	3.93568	1	0	1.38792	65.0766	0.725495	1.11977	3.5447	1.18182	7.26132	823.54
1	60-69	25.2826	78	92	0.85	0.47561	9.2819	39.6	1	234.646	723.988	4.41456	0	0	2.91125	105.912	0.707064	1.11131	4.10992	1.67797	7.88962	853.935
1	60-69	26.2917	79	100	0.79	0.487654	8.82828	19.74	0	232.096	697.434	4.30515	0	0	1.02884	93.8894	0.701978	1.11054	4.317	0.598726	6.97434	882.828
1	60-69	24.3865	76	95	0.8	0.469136	10.2508	118.26	1	250.017	779.06	4.80902	0	0	12.0575	123.391	0.710051	1.10931	4.1021	6.98936	8.20064	973.826
0	60-69	22.7903	76	94	0.81	0.436782	10.3382	35.2	1	235.608	785.706	4.51555	1	1	2.90548	81.4102	0.716757	1.10723	3.37801	2.48062	8.37397	971.794
1	60-69	24.5243	75	89	0.84	0.471698	8.92057	30.09	0	218.732	669.043	4.20782	0	0	2.36522	96.3592	0.704635	1.10189	4.2351	1.3937	7.49328	793.931
1	60-69	21.7784	70	89	0.79	0.448718	9.68757	24	1	210.995	678.13	4.34698	0	0	2.70349	81.4867	0.718651	1.10178	4.06545	1.6	7.65318	862.193
1	60-69	25.5967	75	90	0.83	0.485437	7.91152	10.2	0	202.535	593.364	3.84055	0	0	0.525903	74.986	0.694716	1.09415	4.5649	0.31746	6.56656	712.037
1	60-69	28.6048	78	95	0.82	0.478528	9.00721	33	0	257.606	702.562	4.3102	0	0	1.48023	109.587	0.653194	1.04799	4.17701	0.916667	7.38591	855.685
1	60-69	24.4352	69	91	0.76	0.436709	7.86023	6.27	0	192.104	542.356	3.43263	0	0	0.445881	61.1844	0.651894	1.01879	3.85425	0.285	5.97377	715.281
1	60-69	30.3302	108	115	0.94	0.705882	9.84799	139.5	1	298.69	1063.58	6.95152	0	0	5.23605	168.845	0.897762	1.4545	7.345	2.42609	9.25711	1132.52
1	60-69	29.7278	107	103	1.04	0.658462	8.86748	68.11	1	263.63	948.821	5.8389	0	0	2.24525	150.931	0.874679	1.41237	6.28163	1.03731	9.22218	913.351
1	60-69	24.4646	97	94	1.03	0.595092	8.65151	49.92	0	211.616	839.196	5.14844	0	0	2.16407	116.51	0.901542	1.40923	5.52382	0.984615	8.91105	813.242
1	60-69	23.7253	92	95	0.97	0.593548	8.88443	39.44	1	210.827	817.367	5.27334	0	0	2.25654	108.531	0.894982	1.39184	5.86073	1.06422	8.61789	844.021
1	60-69	22.6474	94	104	0.9	0.546512	9.22427	55.8	1	208.93	867.082	5.04117	0	0	2.08739	104.687	0.895403	1.38175	4.63153	0.939394	8.30184	959.324
0	60-69	25.6896	100	99	1.01	0.581395	9.37786	86.45	1	240.917	937.786	5.45224	1	1	2.33385	168.564	0.875786	1.38016	5.01347	1.61438	9.47164	928.408
0	60-69	31.6001	112	113	0.99	0.632768	9.44631	108.1	1	298.504	1057.99	5.97733	1	1	1.80679	210.276	0.842246	1.37392	5.38061	1.25683	9.35185	1067.43
0	60-69	37.2639	116	115	1.01	0.713846	9.37988	140.25	1	349.494	1088.07	6.69579	0	0	3.89181	244.739	0.815654	1.3676	6.92667	2.89474	9.47368	1078.69
1	60-69	25.0399	96	105	0.91	0.578313	8.86995	34.58	1	222.104	851.516	5.12961	0	0	1.18412	107.851	0.870553	1.36607	5.20874	0.551515	8.07166	931.345
1	60-69	28.0404	99	103	0.96	0.626582	10.2529	251.33	1	287.492	1015.04	6.42431	0	0	17.6575	167.685	0.853331	1.36455	6.11837	8.51389	9.84282	1056.05
1	60-69	29.668	101	97	1.04	0.647436	9.02868	67.08	0	267.881	911.896	5.84549	0	0	2.04561	143.385	0.843789	1.36204	6.46728	1	9.38982	875.782
1	60-69	22.3674	86	82	1.05	0.569536	8.92578	32.2	1	199.67	767.617	5.08356	0	0	1.69322	92.4202	0.881588	1.35761	5.752	0.827338	9.37207	731.914
0	60-69	26.9896	99	105	0.94	0.582353	8.74265	51.34	0	235.964	865.522	5.09131	1	1	1.25911	151.492	0.843878	1.34087	5.09902	0.904192	8.21809	917.978
1	60-69	23.833	89	96	0.93	0.570513	8.35034	31.62	0	198.989	743.181	4.76398	0	0	1.52338	100.141	0.860416	1.3391	5.53563	0.744526	7.76582	801.633
1	60-69	26.8386	95	98	0.97	0.601266	8.17681	33.67	0	219.466	776.797	4.91643	0	0	1.3465	117.488	0.843117	1.33841	5.81566	0.65942	7.9315	801.327
0	60-69	22.5827	88	90	0.98	0.539877	8.78504	29.44	0	198.366	773.084	4.74284	0	0	1.57135	112.863	0.862723	1.33068	4.88522	1.15315	8.60934	790.654
0	60-69	23.2434	89	95	0.94	0.549383	8.50272	20.88	0	197.603	756.742	4.67124	0	1	0.757128	101.044	0.858551	1.33063	5.03428	0.557692	7.99255	807.758
1	60-69	22.3478	85	86	0.99	0.551948	9.11444	59.13	1	203.708	774.728	5.0307	0	0	4.38812	106.771	0.863314	1.32928	5.39781	2.16832	9.0233	783.842
1	60-69	20.9366	85	88	0.97	0.515152	9.02868	42.12	1	189.06	767.437	4.65114	0	0	2.00467	87.7148	0.871109	1.32677	4.52753	0.957055	8.75782	794.524
1	60-69	26.9499	93	91	1.02	0.605863	9.33653	82.95	1	251.62	868.297	5.65666	0	0	3.63549	133.18	0.835072	1.32655	6.08299	1.82308	9.52326	849.624
0	60-69	28.306	99	103	0.96	0.596386	9.01111	53.72	1	255.105	892.1	5.3741	1	1	1.45685	155.792	0.827298	1.325	5.41404	1.07483	8.65067	928.144
1	60-69	26.398	95	97	0.98	0.579268	9.43796	95.46	1	249.162	896.606	5.46711	0	0	4.39582	135.601	0.836735	1.32462	5.29982	2.13223	9.2492	915.482
1	60-69	24.0055	90	92	0.98	0.555556	9.11075	39.04	1	218.749	819.967	5.06153	0	0	2.53966	109.513	0.849724	1.32405	5.10609	1.23232	8.92853	838.189
0	60-69	29.8917	104	101	1.03	0.597701	10.4315	197.34	1	311.797	1084.87	6.23491	0	1	8.02393	211.238	0.818575	1.32299	5.11685	5.81609	10.7444	1053.58
1	60-69	22.0317	85	85	1	0.537975	9.87556	129.06	1	217.559	839.423	5.3128	0	0	8.94255	117.979	0.860448	1.32172	5.06001	4.38532	9.87556	839.423
0	60-69	25.8362	90	92	0.98	0.594059	10.4798	164	1	270.798	943.182	6.22562	0	0	7.87828	157.401	0.836662	1.31976	6.03422	6.07407	10.2702	964.141
1	60-69	21.8787	81	88	0.92	0.558621	9.61388	95.91	1	210.352	778.724	5.37051	0	0	8.47226	112.01	0.85991	1.31936	5.90457	4.34375	8.84477	846.021
1	60-69	24.6152	91	96	0.95	0.558282	8.52576	42.57	0	209.904	775.844	4.75978	0	0	1.93488	109.745	0.842324	1.31801	5.09796	0.941606	8.09947	818.473
1	60-69	22.0604	84	84	1	0.541935	8.80175	44.2	0	194.167	739.347	4.76998	0	0	2.41091	95.2807	0.857772	1.31789	5.23239	1.19718	8.80175	739.347
0	60-69	19.5312	80	80	1	0.5	8.2703	10.8	0	161.519	661.624	4.13515	1	1	0.328388	38.5744	0.872054	1.31292	4.53293	0.246575	8.2703	661.624
1	60-69	27.8876	94	92	1.02	0.606452	9.72307	82.8	1	271.176	913.968	5.89657	0	0	3.13368	136	0.821021	1.31169	6.01799	1.58621	9.91753	894.522
1	60-69	26.4855	91	90	1.01	0.594771	8.81912	53.79	0	233.619	802.54	5.24536	0	0	1.71806	115.866	0.827986	1.31149	5.97038	0.871658	8.90731	793.721
0	60-69	23.4586	90	96	0.94	0.532544	9.1303	32.5	1	214.197	821.727	4.86229	1	1	1.49253	119.925	0.844821	1.31136	4.58214	1.09244	8.58248	876.509
1	60-69	20.83	82	90	0.91	0.518987	7.7805	12	0	162.068	638.001	4.03798	0	0	0.572333	62.6237	0.861706	1.31134	4.83362	0.282486	7.08025	700.245
0	60-69	29.7521	100	104	0.96	0.606061	9.19756	78.75	1	273.627	919.756	5.57428	0	0	2.16879	169.081	0.810799	1.3094	5.56575	1.63043	8.82966	956.546
0	60-69	33.5146	108	118	0.92	0.631579	8.88011	61.49	1	297.572	959.052	5.60849	1	1	1.64899	194.813	0.794517	1.30883	5.60415	1.23276	8.1697	1047.85
0	60-69	29.3199	98	104	0.94	0.608696	9.41365	79.2	1	276.008	922.538	5.73005	0	1	2.17615	161.346	0.812279	1.3086	5.7689	1.65517	8.84883	979.02
0	60-69	30.1038	102	105	0.97	0.6	8.99501	60.31	1	270.75	917.491	5.39701	0	0	1.23392	163.472	0.808403	1.30809	5.29471	0.91573	8.72516	944.476
1	60-69	27.4714	93	98	0.95	0.6	9.68225	99.05	1	265.972	900.45	5.80935	0	0	3.72039	136.117	0.820471	1.30753	5.93935	1.88667	9.19814	948.861
1	60-69	27.4714	93	98	0.95	0.6	8.10354	25.9	0	222.604	753.63	4.86213	0	0	0.960024	112.721	0.820471	1.30753	5.93935	0.486842	7.69837	794.147
1	60-69	25.7964	92	97	0.95	0.567901	8.95298	57.8	1	230.987	823.674	5.08441	0	0	2.30824	119.228	0.827925	1.30564	5.24974	1.14094	8.50533	868.439
1	60-69	29.1749	96	101	0.95	0.615385	8.68822	54.34	0	253.435	834.069	5.34659	0	0	1.33112	127.783	0.811029	1.3055	6.0788	0.677725	8.25381	877.51
0	60-69	22.9591	87	98	0.89	0.533742	10.2737	53.24	1	235.884	893.812	5.48351	0	0	3.94184	127.619	0.843572	1.30473	4.81434	2.95122	9.14359	1006.82
1	60-69	22.9591	87	93	0.94	0.533742	9.3399	47.56	1	214.444	812.571	4.9851	0	0	1.70814	95.5255	0.843572	1.30473	4.81434	0.836735	8.77951	868.611
0	60-69	18.424	79	81	0.98	0.470238	8.69998	15.96	0	160.254	687.298	4.09106	0	0	1.10882	69.6205	0.873741	1.30273	3.9201	0.820144	8.52598	704.698
1	60-69	32.0291	99	93	1.06	0.651316	11.026	161.95	1	353.163	1091.58	7.18142	0	0	6.29685	171.372	0.796191	1.30171	6.72229	3.29167	11.6876	1025.42
1	60-69	23.2446	84	89	0.94	0.556291	8.1004	21.06	0	188.253	680.434	4.50618	0	0	1.16606	88.1884	0.839285	1.30078	5.58642	0.595588	7.61438	720.936
0	60-69	23.1834	89	92	0.97	0.523529	9.12857	36.96	0	211.6	812.443	4.77907	1	0	1.47433	115.89	0.839552	1.30062	4.44749	1.08451	8.85471	839.828
1	60-69	24.3865	89	93	0.96	0.549383	8.67085	39.06	0	211.482	771.706	4.76362	0	0	1.58104	103.333	0.831507	1.29907	5.03428	0.782609	8.32402	806.389
0	60-69	26.2336	92	93	0.99	0.571429	9.37563	42.93	1	245.923	862.558	5.3575	1	1	1.35742	126.726	0.82124	1.29873	5.33211	1.03247	9.28187	871.934
0	60-69	27.3909	94	97	0.97	0.583851	7.82228	13.34	1	214.252	735.294	4.56704	1	0	0.407552	108.454	0.815287	1.29863	5.47765	0.310811	7.58761	758.761
1	60-69	23.3091	85	88	0.97	0.548387	9.4271	75.06	1	219.746	801.304	5.1697	0	0	4.29629	111.808	0.8367	1.29737	5.31087	2.17188	9.14429	829.585
0	60-69	25.6896	94	96	0.98	0.546512	9.70965	55.97	1	249.441	912.707	5.30643	0	1	1.7142	139.137	0.823239	1.29735	4.63153	1.26144	9.51545	932.126
0	60-69	26.9459	95	97	0.98	0.567164	9.3886	64.2	1	253.023	891.917	5.32488	1	0	2.04443	147.568	0.816685	1.29731	5.02449	1.52857	9.20083	910.694
0	60-69	24.2188	88	92	0.96	0.55	8.82124	31.51	0	213.651	776.269	4.85168	0	1	1.09723	105.758	0.831103	1.29694	5.12144	0.835366	8.46839	811.554
0	60-69	28.4005	99	98	1.01	0.572254	9.92569	122.74	1	281.889	982.643	5.68002	1	1	3.56477	175.605	0.808589	1.29575	4.87712	2.63504	10.0249	972.717
0	60-69	26.5338	94	99	0.95	0.562874	9.64777	61.19	1	255.955	906.891	5.43048	0	1	2.63227	148.631	0.817656	1.29552	4.99519	1.97196	9.16539	955.13
0	60-69	27.9605	98	99	0.99	0.568116	8.8151	41.58	1	246.47	863.88	5.008	1	1	2.15505	157.9	0.809968	1.29459	4.84999	1.59494	8.72695	872.695
0	60-69	29.7609	100	105	0.95	0.591716	9.19116	74.2	1	273.529	919.116	5.43855	1	1	2.90671	174.464	0.800989	1.29362	5.24166	2.18557	8.7316	965.071
0	60-69	22.0386	85	90	0.94	0.515152	8.25175	17.8	0	181.869	701.399	4.2509	0	1	0.926713	90.0778	0.841824	1.29318	4.52753	0.695312	7.75664	742.657
1	60-69	36.9822	107	117	0.91	0.685897	10.2085	160.23	1	377.51	1092.31	7.00197	0	0	4.81755	197.089	0.771778	1.2924	6.93402	2.55469	9.28972	1194.39
1	60-69	24.9467	88	93	0.95	0.5623	9.36393	55.5	1	233.63	824.026	5.26534	0	0	4.44961	120.426	0.823918	1.29209	5.41459	2.2561	8.89573	870.846
0	60-69	29.6158	96	97	0.99	0.611465	8.91833	48.36	1	264.161	856.159	5.45325	1	1	1.97766	151.058	0.800397	1.29162	5.98415	1.54455	8.82914	865.078
1	60-69	24.9904	87	88	0.99	0.568627	9.10571	61.77	1	227.552	792.197	5.17776	0	0	2.44064	111.664	0.822858	1.2908	5.64771	1.25294	9.01465	801.303
0	60-69	25.7657	92	100	0.92	0.554217	9.69181	86.94	1	249.758	891.647	5.37137	0	0	3.85197	149.254	0.818538	1.29058	4.93519	2.9009	8.91647	969.181
0	60-69	28.3848	98	103	0.95	0.573099	8.65707	34.98	1	245.688	848.393	4.96136	0	1	1.02897	144.482	0.805386	1.2905	4.95931	0.768116	8.22422	891.679
1	60-69	28.054	90	97	0.93	0.616438	9.62527	93.44	1	269.989	866.274	5.93338	0	0	5.39592	141.359	0.806744	1.29015	6.60343	2.86275	8.9515	933.651
1	60-69	24.8777	87	96	0.91	0.564935	8.21293	20.01	1	204.338	714.525	4.63977	0	0	0.691022	88.8084	0.822656	1.28952	5.55691	0.353846	7.47376	788.441
0	60-69	25.9563	91	101	0.9	0.563467	10.5816	127.14	1	274.699	962.927	5.96239	1	1	7.18719	158.042	0.816819	1.28946	5.21845	5.49438	9.52345	1068.74
1	60-69	26.6193	92	100	0.92	0.571429	9.51392	96.22	1	253.261	875.281	5.43653	0	0	4.42748	134.075	0.813286	1.28929	5.33211	2.22835	8.75281	951.392
1	60-69	25.5588	89	94	0.95	0.566879	9.02676	50.53	1	230.724	803.382	5.11708	0	0	3.34063	120.317	0.818614	1.28897	5.44801	1.69792	8.57542	848.516
1	60-69	24.8358	88	100	0.88	0.556962	9.14275	63.9	1	227.106	804.562	5.09217	0	0	3.23958	116.794	0.822437	1.28881	5.28653	1.63846	8.04562	914.275
1	60-69	31.6242	98	107	0.92	0.636364	8.8429	56	1	279.613	866.605	5.6273	0	0	1.76964	147.014	0.789682	1.28834	6.43323	0.927152	8.13547	946.191
0	60-69	29.7608	99	99	1	0.592814	8.80582	41.82	1	262.061	871.776	5.22022	1	1	1.07966	149.837	0.797713	1.28833	5.33313	0.82	8.80582	871.776
0	60-69	25.5206	93	94	0.99	0.540698	9.28413	48.44	1	236.931	863.424	5.01991	1	1	2.20223	140.395	0.818073	1.2878	4.56792	1.63208	9.19129	872.708
0	60-69	27.1809	94	99	0.95	0.569697	9.12909	62.06	1	248.129	858.134	5.20081	1	1	2.539	148.308	0.809487	1.28774	5.1501	1.92793	8.67263	903.78
1	60-69	26.4915	93	96	0.97	0.560241	9.36236	89.6	1	248.009	870.699	5.24518	0	0	4.73033	135.021	0.812253	1.28662	5.00356	2.34862	9.08149	898.786
0	60-69	28.3937	98	99	0.99	0.569767	9.51563	76.89	1	270.149	932.531	5.42169	1	1	2.94406	167.032	0.802873	1.28654	4.88611	2.19811	9.42047	942.047
1	60-69	28.5075	92	94	0.98	0.609272	8.53191	40.8	1	243.245	784.936	5.19825	0	0	1.73501	126.664	0.802281	1.28645	6.24918	0.909091	8.36127	802
0	60-69	35.8302	110	115	0.96	0.639535	8.54021	54.45	1	305.996	939.423	5.46176	1	0	1.83893	204.103	0.771725	1.28552	5.65093	1.40698	8.1986	982.124
1	60-69	32.2058	97	99	0.98	0.651007	9.49633	75.66	1	305.877	921.144	6.18218	0	0	2.49912	154.686	0.785036	1.28465	6.88173	1.33793	9.30641	940.137
0	60-69	30.4772	98	100	0.98	0.608696	9.32251	81.18	1	284.15	913.606	5.67457	0	0	2.45096	164.535	0.791583	1.28351	5.7689	1.90698	9.13606	932.251
0	60-69	27.3797	96	100	0.96	0.55814	8.99955	66.96	1	246.408	863.957	5.02301	1	0	2.41103	155.05	0.805789	1.28341	4.7588	1.8	8.63957	899.955
1	60-69	30.385	96	94	1.02	0.619355	10.0159	96.9	1	304.382	961.524	6.20338	0	0	2.4433	144.173	0.791892	1.28336	6.17532	1.275	10.2162	941.492
0	60-69	24.3025	92	90	1.02	0.516854	9.04462	48.6	1	219.784	832.105	4.67475	1	0	2.00581	134.457	0.821884	1.28329	4.11671	1.46341	9.22551	814.016
1	60-69	23.5304	85	87	0.98	0.541401	9.40068	71.82	1	221.198	799.057	5.08954	0	0	4.36227	112.915	0.826133	1.283	5.14201	2.21667	9.21266	817.859
1	60-69	26.3973	91	92	0.99	0.566978	9.24282	51.48	1	244.011	841.097	5.24048	0	0	2.38817	121.498	0.810211	1.28262	5.30067	1.2093	9.1504	850.34
1	60-69	31.1079	95	97	0.98	0.639731	9.17377	58.83	1	285.396	871.508	5.86874	0	0	2.28616	146.116	0.788157	1.28233	6.76579	1.22308	8.99029	889.855
1	60-69	29.3847	93	98	0.95	0.615894	9.19246	79.8	1	270.074	854.899	5.66158	0	0	3.27237	142.577	0.79478	1.28088	6.33211	1.72727	8.73283	900.861
1	60-69	24.6904	88	94	0.94	0.546584	9.28768	54.9	1	229.313	817.316	5.0765	0	0	3.42475	116.356	0.817933	1.2805	5.04121	1.72642	8.73042	873.042
0	60-69	23.3067	87	88	0.99	0.520958	8.61369	26.18	0	200.785	749.391	4.48737	0	0	1.48774	108.097	0.825102	1.27936	4.5226	1.12264	8.52756	758.005
0	60-69	29.3878	100	110	0.91	0.571429	8.17254	25.9	0	240.191	817.254	4.67002	0	0	0.935322	149.828	0.793786	1.2793	4.79704	0.698113	7.43701	898.979
1	60-69	28.9352	90	87	1.03	0.625	9.6925	56	1	280.501	872.325	6.05781	0	0	2.65438	133.914	0.795751	1.27915	6.82701	1.43443	9.98328	843.248
0	60-69	29.0657	98	100	0.98	0.576471	9.75272	127.05	1	283.512	955.767	5.62216	0	0	5.47038	180.222	0.795086	1.27904	5.03381	4.13978	9.55767	975.272
1	60-69	26.8352	89	95	0.94	0.585526	8.81593	36.89	1	236.62	784.618	5.16196	0	0	1.57008	114.57	0.805376	1.27847	5.9038	0.82069	8.28698	837.513
1	60-69	24.5243	87	92	0.95	0.54717	8.61774	36.54	0	211.307	749.744	4.71537	0	0	2.61101	109.372	0.817377	1.27819	5.12864	1.32632	8.18686	792.832
0	60-69	32.2979	102	107	0.95	0.614458	8.69117	41.81	1	280.725	886.499	5.34036	1	0	1.48989	168.534	0.780603	1.27801	5.61946	1.15306	8.25661	929.955
0	60-69	29.0659	99	109	0.91	0.568966	8.95514	39.78	1	260.326	886.559	5.09517	1	1	1.22018	152.306	0.79391	1.27715	4.80572	0.914062	8.14918	976.11
1	60-69	30.4834	99	110	0.9	0.596386	9.53513	111.11	1	290.631	943.978	5.68661	0	0	4.99526	159.843	0.787419	1.2768	5.41404	2.53271	8.58162	1048.86
1	60-69	26.5643	89	95	0.94	0.577922	8.98786	53.63	1	238.718	799.92	5.19428	0	0	1.91334	116.503	0.805558	1.2766	5.71608	0.994253	8.44859	853.847
0	60-69	36.2897	108	107	1.01	0.650602	8.83202	69.66	1	320.514	953.858	5.74613	1	1	1.7043	196.825	0.76474	1.27659	6.03065	1.33884	8.92034	945.026
0	60-69	28.6048	95	107	0.89	0.582822	8.60467	34.2	0	246.094	817.444	5.01499	0	0	1.31593	138.332	0.795556	1.27639	5.38181	1.01786	7.65816	920.7
0	60-69	27.3438	92	100	0.92	0.575	9.08123	41.31	1	248.281	835.473	5.22171	0	0	1.35548	127.382	0.80135	1.27606	5.41605	1.05517	8.35473	908.123
0	60-69	27.6601	95	104	0.91	0.56213	8.7021	43.5	0	240.7	826.7	4.89172	0	0	1.35527	138.863	0.798996	1.27476	4.91175	1.02837	7.91892	905.019
0	60-69	33.7495	104	109	0.95	0.626506	9.24883	65.13	1	312.148	961.878	5.79445	0	0	1.68655	180.438	0.77292	1.27473	5.75647	1.31496	8.78639	1008.12
1	60-69	26.4024	88	98	0.9	0.578947	8.67017	32.7	1	228.892	762.975	5.01957	0	0	1.4159	109.87	0.805006	1.27442	5.82205	0.741497	7.80315	849.676
1	60-69	31.7578	99	107	0.93	0.61875	9.27175	97.58	1	294.471	917.903	5.7369	0	0	2.9153	157.162	0.780444	1.27416	5.93221	1.51592	8.62273	992.077
0	60-69	22.3081	84	92	0.91	0.512195	9.10545	32.49	0	203.142	764.857	4.66376	0	0	1.62195	98.8205	0.827717	1.27409	4.52943	1.23913	8.28596	837.701
0	60-69	24.8591	90	99	0.91	0.532544	9.01014	47.5	1	223.992	810.912	4.7983	0	1	2.59459	131.906	0.812785	1.27388	4.58214	1.95876	8.19922	892.003
1	60-69	29.2101	94	104	0.9	0.598726	8.86894	54.36	0	259.062	833.681	5.31007	0	0	1.45824	128.031	0.790963	1.27346	5.83089	0.758794	7.98205	922.37
1	60-69	25.3155	88	97	0.91	0.553459	8.4075	32.4	0	212.878	739.86	4.65321	0	0	1.58831	106.746	0.809457	1.27252	5.2032	0.81203	7.65083	815.528
0	60-69	23.2254	86	90	0.96	0.518072	8.59674	24.57	0	199.702	739.32	4.45374	0	0	1.58297	105.19	0.819977	1.27068	4.52525	1.20619	8.25287	773.707
0	60-69	25.5593	91	100	0.91	0.538462	10.3727	121.16	1	265.125	943.912	5.58528	0	0	7.06621	157.297	0.806737	1.27027	4.64804	5.35632	9.43912	1037.27
0	60-69	25.5593	91	100	0.91	0.538462	8.33954	25.74	1	213.159	758.898	4.49052	0	0	1.30604	121.096	0.806737	1.27027	4.64804	0.99	7.58898	833.954
0	60-69	25.5354	93	96	0.97	0.525424	8.83376	39.48	1	225.614	821.54	4.64147	1	1	1.58497	133.611	0.806122	1.26911	4.23856	1.175	8.56875	848.041
0	60-69	26.5118	95	89	1.07	0.533708	9.72154	77.4	1	257.718	923.546	5.18846	0	1	3.02795	155.749	0.800855	1.26872	4.29471	2.24348	10.402	865.217
0	60-69	21.9713	85	95	0.89	0.494186	8.57499	16	0	188.393	728.875	4.23764	0	1	0.752045	85.4456	0.826197	1.26853	4.05939	0.56338	7.63175	814.625
1	60-69	21.7193	82	94	0.87	0.506173	7.89561	15.84	0	171.493	647.44	3.99654	0	0	0.695877	69.8967	0.827611	1.26826	4.53204	0.351064	6.86918	742.187
0	60-69	23.8754	88	91	0.97	0.517647	8.40786	24.38	0	200.78	739.892	4.3523	1	0	1.09602	105.979	0.813999	1.26723	4.3824	0.828125	8.15562	765.115
1	60-69	24.7768	85	94	0.9	0.555556	8.79742	38.61	0	218	747.78	4.88745	0	0	2.18774	106.887	0.808555	1.26656	5.48648	1.144	7.91767	826.957
0	60-69	27.3982	95	98	0.97	0.549133	10.5136	134.4	1	288.074	998.797	5.77339	1	1	5.76313	169.874	0.79473	1.26594	4.62548	4.34951	10.1982	1030.34
0	60-69	28.4053	97	108	0.9	0.557471	8.83643	35.84	1	251.043	857.134	4.92606	1	1	1.20685	144.142	0.789885	1.26582	4.68135	0.910569	7.95279	954.335
0	60-69	24.7475	86	96	0.9	0.547771	8.75957	25.41	0	216.799	753.323	4.79824	0	0	1.13724	99.7741	0.808218	1.26578	5.21849	0.896296	7.88362	840.919
1	60-69	20.0402	75	88	0.85	0.508475	9.37867	24.48	0	187.949	703.4	4.76882	0	0	2.01627	74.6056	0.837009	1.26557	5.13988	1.06667	7.97187	825.323
0	60-69	25.8264	93	100	0.93	0.528409	8.85094	49	1	228.62	823.137	4.67692	0	0	1.83278	137.067	0.802325	1.26552	4.30217	1.36719	8.23137	885.094
1	60-69	21.3333	78	86	0.91	0.52	9.28004	30.2	0	197.943	723.843	4.82562	0	0	2.58929	87.0535	0.827961	1.26501	5.17641	1.36036	8.44484	798.084
0	60-69	24.8016	89	93	0.96	0.529762	9.95805	52.08	1	246.96	886.266	5.27539	1	1	2.39161	127.237	0.807388	1.26494	4.58627	1.82353	9.55972	926.098
0	60-69	25.1486	88	93	0.95	0.54321	8.85992	25.07	0	222.827	779.673	4.8128	0	1	0.947906	103.367	0.80547	1.26486	4.96249	0.736486	8.41693	823.973
1	60-69	25.9645	88	101	0.87	0.56051	9.21764	64.2	1	239.29	811.152	5.16658	0	0	3.46709	122.932	0.800963	1.26449	5.37149	1.79832	8.01935	930.982
0	60-69	27.1046	93	99	0.94	0.553571	9.06143	56	1	245.565	842.713	5.01615	0	0	1.97729	139.39	0.795182	1.26439	4.85309	1.51515	8.51774	897.081
0	60-69	25.5937	89	100	0.89	0.546012	7.94883	17.04	0	203.411	707.446	4.34016	1	0	0.839808	104.314	0.802676	1.26416	4.95612	0.651376	7.07446	794.883
1	60-69	26.0584	87	95	0.92	0.568627	8.77486	44.37	0	228.673	763.413	4.98962	0	0	1.68222	110.118	0.800219	1.26408	5.64771	0.884393	8.07287	833.611
0	60-69	24.5243	86	98	0.88	0.540881	9.83475	56.49	1	241.148	845.788	5.31942	0	0	1.80516	108.368	0.807982	1.2635	5.05409	1.41579	8.65458	963.805
1	60-69	22.8928	82	96	0.85	0.529032	8.94365	46.08	0	204.72	733.379	4.73148	0	0	2.27	96.2149	0.816924	1.26291	5.07547	1.17791	7.6021	858.59
0	60-69	30.8248	99	115	0.86	0.589286	9.56975	107.1	1	294.94	947.405	5.63932	1	0	3.79673	177.575	0.776927	1.26213	5.25368	2.94393	8.22999	1100.52
1	60-69	34.1311	100	105	0.95	0.645161	8.98196	73.5	1	306.554	898.196	5.79482	0	0	2.04315	162.778	0.763368	1.26134	6.49018	1.10063	8.53287	943.106
1	60-69	29.9967	94	98	0.96	0.602564	10.0791	129.6	1	302.372	947.433	6.07329	0	0	6.02491	156.389	0.77956	1.26067	5.92353	3.18584	9.67591	987.749
0	60-69	29.7527	98	106	0.92	0.573099	9.3815	73.26	1	279.1	919.387	5.37653	0	1	2.78261	166.335	0.780507	1.26049	4.95931	2.13462	8.63098	994.439
1	60-69	26.4792	86	97	0.89	0.581081	9.85216	68.04	1	260.885	847.285	5.7249	0	0	3.59291	124.247	0.795728	1.26034	6.04375	1.92857	8.76842	955.659
1	60-69	27.1918	88	95	0.93	0.582781	8.80414	50.1	0	239.385	774.765	5.13089	0	0	1.75129	116.845	0.791958	1.25994	5.91765	0.932961	8.18785	836.394
1	60-69	27.5312	90	90	1	0.576923	9.25785	67.84	1	254.869	833.206	5.34107	0	0	3.33925	131.404	0.790308	1.25991	5.61318	1.75207	9.25785	833.206
0	60-69	27.4587	96	99	0.97	0.539326	9.51327	74.09	1	261.234	913.274	5.13075	1	1	3.0152	159.563	0.790573	1.25978	4.35407	2.25472	9.22787	941.814
0	60-69	25.3934	91	100	0.91	0.526012	8.6703	22.88	1	220.139	788.998	4.56068	0	0	0.99578	115.725	0.800825	1.2596	4.37402	0.752137	7.88998	867.03
0	60-69	25.2174	88	100	0.88	0.539877	9.14998	46	0	230.763	805.198	4.93987	1	1	1.43593	111.663	0.801535	1.25925	4.88522	1.11732	8.05198	914.998
0	60-69	24.0882	86	91	0.95	0.527607	8.87977	33.18	0	213.914	763.661	4.68503	0	0	2.36508	113.621	0.80761	1.25915	4.74347	1.83721	8.43579	808.059
0	60-69	19.6072	79	93	0.85	0.467456	8.39892	13.44	0	164.703	663.515	3.92612	0	1	0.707971	59.5105	0.835745	1.25907	3.85806	0.539326	7.13908	781.099
0	60-69	22.2137	80	92	0.87	0.522876	8.50449	17.85	0	188.885	680.36	4.44679	0	1	1.23892	77.7794	0.81846	1.25895	5.08372	0.991667	7.39891	782.414
1	60-69	26.2222	86	95	0.91	0.573333	8.35898	29.96	0	219.172	718.872	4.79248	0	0	0.992395	100.135	0.79556	1.25803	5.84728	0.529703	7.60667	794.103
0	60-69	26.6848	90	91	0.99	0.557276	9.27452	60.75	1	247.444	834.707	5.16846	1	1	2.8933	135.742	0.793074	1.25776	5.14617	2.27103	9.18178	843.982
0	60-69	24.8971	91	101	0.9	0.514124	10.5891	161.72	1	263.668	963.608	5.44411	0	0	7.11429	158.733	0.802212	1.25763	4.11856	5.31624	9.53018	1069.5
1	60-69	24.6094	86	88	0.98	0.5375	10.6517	132.44	1	262.139	916.048	5.7253	0	0	6.08392	124.924	0.803597	1.25737	4.97422	3.13245	10.4387	937.352
0	60-69	27.6817	94	98	0.96	0.552941	9.56836	47.27	1	264.852	899.426	5.29074	0	0	2.41432	146.088	0.787847	1.25713	4.77311	1.85227	9.18562	937.699
0	60-69	28.6726	91	96	0.95	0.590909	9.63366	57.2	1	276.197	876.663	5.69262	0	1	2.38665	136.471	0.782773	1.25638	5.87533	1.92982	9.15198	924.832
0	60-69	30.4218	99	107	0.93	0.575581	9.1303	60.52	1	277.744	903.9	5.25523	1	0	2.6593	168.27	0.774605	1.2556	4.94978	2.04598	8.49118	976.942
1	60-69	22.3133	81	92	0.88	0.515924	10.0092	43.01	1	223.305	810.744	5.16397	0	0	3.05873	97.4348	0.81563	1.25553	4.83627	1.58475	8.80808	920.845
1	60-69	26.8136	91	102	0.89	0.551515	9.53766	68.31	1	255.705	867.927	5.26017	0	0	3.93305	131.175	0.790793	1.25515	4.94246	2.00971	8.48852	972.842
1	60-69	22.5069	80	96	0.83	0.526316	8.52529	25.74	0	191.904	682.023	4.48699	0	0	1.60872	86.7046	0.813999	1.25483	5.16876	0.847826	7.07599	818.427
0	60-69	28.9062	93	95	0.98	0.58125	8.97805	30.24	1	259.555	834.958	5.21849	0	1	0.854488	121.482	0.7806	1.25459	5.48974	0.679245	8.79849	852.914
0	60-69	24.2748	87	93	0.94	0.520958	8.16893	12.32	0	198.26	710.697	4.25567	0	0	0.459675	83.0566	0.803015	1.25359	4.5226	0.35443	7.67879	759.71
1	60-69	27.8299	91	100	0.91	0.570533	8.63065	42.9	1	240.191	785.389	4.92407	0	0	2.00753	124.993	0.784609	1.25308	5.38447	1.04839	7.85389	863.065
1	60-69	27.7671	89	98	0.91	0.581699	9.5495	79.05	1	265.19	849.905	5.55494	0	0	4.19471	135.286	0.784676	1.25272	5.80901	2.23684	8.69004	935.851
0	60-69	22.4082	84	95	0.88	0.497041	9.58599	45.03	1	214.822	805.223	4.76464	1	1	3.55754	114.327	0.812952	1.25229	4.18701	2.72414	8.43567	910.669
1	60-69	26.7229	90	101	0.89	0.552147	9.57325	91.52	1	255.797	861.593	5.28585	0	0	4.90839	134.087	0.788666	1.25107	5.02704	2.53097	8.5202	966.899
0	60-69	25.6816	86	96	0.9	0.554839	9.14147	47.25	0	234.753	786.167	5.07204	0	0	1.91633	111.654	0.793569	1.25053	5.38937	1.5411	8.22732	877.581
0	60-69	22.6474	85	91	0.93	0.494186	10.169	93.4	1	230.327	864.361	5.02535	0	1	6.89615	132.93	0.809673	1.24945	4.05939	5.24719	9.45713	925.375
0	60-69	30.4867	96	100	0.96	0.588957	9.50902	85.87	1	289.93	912.866	5.6004	0	0	2.52672	157.678	0.770497	1.24938	5.45281	2.00725	9.12866	950.902
1	60-69	23.6128	82	103	0.8	0.532468	8.49344	28.8	0	200.53	696.462	4.52248	0	0	1.11461	86.3638	0.802828	1.24754	5.15929	0.588235	6.79476	874.825
1	60-69	27.4762	87	99	0.88	0.583893	9.27781	73.37	1	254.954	807.169	5.41724	0	0	4.53073	132.963	0.782747	1.24744	6.02961	2.45631	8.16447	918.503
1	60-69	22.3674	79	89	0.89	0.523179	11.1567	119.7	0	249.576	881.381	5.83696	0	0	9.74185	115.602	0.809831	1.24711	5.17282	5.18182	9.92948	992.948
0	60-69	26.3465	89	99	0.9	0.546012	9.53039	65.76	1	251.126	848.205	5.20371	1	1	3.65957	136.331	0.787313	1.24597	4.95612	2.88421	8.57735	943.509
0	60-69	26.8923	91	98	0.93	0.54491	9.73333	56.68	1	261.729	885.733	5.30379	1	1	2.29184	134.912	0.784508	1.24578	4.79258	1.78689	9.052	953.867
1	60-69	32.0513	96	99	0.97	0.615385	10.0249	96.9	1	321.299	962.392	6.16918	0	0	5.19583	163.93	0.761749	1.24555	6.0788	2.8022	9.72417	992.467
0	60-69	25.6544	88	98	0.9	0.536585	9.63251	55.66	1	247.074	847.661	5.16867	1	0	3.20938	129.415	0.789987	1.24467	4.80939	2.52083	8.66926	943.986
0	60-69	26.2188	90	97	0.93	0.535714	9.89559	52.25	1	259.462	890.603	5.30121	1	1	2.53669	132.575	0.786766	1.2441	4.65296	1.9717	9.20289	959.872
1	60-69	23.1911	81	96	0.84	0.525974	8.63079	27.37	0	200.148	699.094	4.53957	0	0	1.4237	88.6793	0.802621	1.24348	5.07982	0.753165	7.24986	828.556
1	60-69	23.4236	84	92	0.91	0.512195	9.18855	56.94	0	215.196	771.838	4.70633	0	0	3.68079	108.452	0.801227	1.24338	4.52943	1.88793	8.36158	845.347
0	60-69	27.2173	91	99	0.92	0.548193	9.22663	33.8	1	251.149	839.623	5.05797	1	0	1.41552	124.364	0.780592	1.24205	4.86683	1.11111	8.4885	913.436
1	60-69	32.05	96	99	0.97	0.611465	8.78699	41.04	1	281.623	843.551	5.37294	0	0	1.78802	146.641	0.75934	1.2416	5.98415	0.964286	8.52338	869.912
0	60-69	27.4998	94	98	0.96	0.535613	9.42246	86.42	1	259.118	885.712	5.04679	1	1	2.78484	150.869	0.778819	1.24136	4.39545	2.12857	9.04557	923.402
1	60-69	28.5375	87	91	0.96	0.6	10.0133	80.33	1	285.779	871.154	6.00796	0	0	3.72845	135.402	0.773675	1.2408	6.44402	2.06716	9.61273	911.207
1	60-69	23.0112	81	99	0.82	0.519231	9.74457	75.67	1	224.223	789.31	5.05968	0	0	5.0776	109.559	0.801611	1.2403	4.91587	2.6748	7.99055	964.713
1	60-69	21.2183	79	87	0.91	0.490683	9.55001	68.46	1	202.651	754.451	4.68603	0	0	6.24001	102.142	0.812344	1.24003	4.38755	3.22772	8.69051	830.851
1	60-69	25.6369	86	94	0.91	0.544304	8.90607	37.52	0	228.352	765.922	4.84761	0	0	2.44533	112.971	0.786912	1.23968	5.1355	1.28846	8.10453	837.171
1	60-69	23.7332	83	94	0.88	0.522013	9.04519	40.25	0	214.642	750.75	4.7217	0	0	2.05284	99.365	0.79703	1.23958	4.83054	1.07333	7.95976	850.248
0	60-69	22.7694	80	81	0.99	0.519481	9.36427	32.25	1	213.225	749.142	4.86456	0	1	2.32635	91.7886	0.802469	1.23944	5.00036	1.88596	9.27063	758.506
1	60-69	30.4076	93	104	0.89	0.596154	8.89717	55.3	1	270.563	827.436	5.30408	0	0	3.33162	145.702	0.764303	1.2388	5.84591	1.79545	7.91848	925.305
1	60-69	24.974	84	88	0.95	0.541935	8.50901	28.86	0	212.47	714.757	4.61133	0	0	1.00404	92.5492	0.789687	1.23863	5.23239	0.533654	8.08356	748.793
1	60-69	28.3359	93	101	0.92	0.555224	8.51798	39.2	0	241.399	792.172	4.72938	0	0	1.45539	123.885	0.773126	1.23846	4.89019	0.751678	7.83654	860.316
1	60-69	22.3757	81	94	0.86	0.503106	8.65151	25.76	0	193.621	700.772	4.35262	0	0	1.53084	86.1654	0.803936	1.2381	4.53271	0.794326	7.4403	813.242
1	60-69	24.2188	84	97	0.87	0.525	8.61369	30.94	0	208.624	723.55	4.52219	0	0	1.80773	100.117	0.793326	1.23799	4.82706	0.944444	7.49391	835.528
1	60-69	25.5661	83	91	0.91	0.560811	9.37095	55.75	0	239.615	777.789	5.25533	0	0	3.38103	116.125	0.786148	1.23791	5.78504	1.84298	8.52757	852.757
1	60-69	22.4082	83	96	0.86	0.491124	8.78943	30.25	0	196.971	729.522	4.3167	0	0	1.58123	88.7115	0.803274	1.23739	4.1212	0.801325	7.55891	843.785
1	60-69	26.3146	85	101	0.84	0.562914	9.8856	58.32	1	260.09	840.276	5.56474	0	0	3.0012	119.581	0.781866	1.2371	5.6692	1.62406	8.30391	998.446
0	60-69	30.8248	97	104	0.93	0.577381	9.9476	118.08	1	306.585	964.918	5.74356	0	0	5.35953	176.32	0.761231	1.23663	5.1201	4.24138	9.25127	1034.55
1	60-69	27.1816	88	90	0.98	0.56051	10.2664	140.4	1	279.041	903.443	5.75442	0	0	8.36846	143.224	0.776871	1.23586	5.37149	4.45714	10.0611	923.976
1	60-69	23.3377	82	96	0.85	0.515723	8.27112	23.52	0	193.048	678.232	4.26561	0	0	1.03828	84.5016	0.7963	1.23498	4.75606	0.544444	7.03045	794.027
0	60-69	24.4646	85	95	0.89	0.521472	9.13487	39.4	1	223.439	776.464	4.76358	0	0	2.48584	112.201	0.790011	1.23489	4.67261	1.97	8.13003	867.813
0	60-69	27.0169	90	93	0.97	0.543807	8.58876	33	1	232.068	772.988	4.67062	0	0	1.63733	123.142	0.776998	1.23481	4.83571	1.29412	8.33109	798.754
0	60-69	33.8741	100	102	0.98	0.613497	9.49321	75.6	1	321.535	949.321	5.82406	0	0	1.51011	162.105	0.74816	1.23466	5.73693	1.22727	9.30335	968.308
0	60-69	22.0243	84	95	0.88	0.474576	9.31908	26.03	0	205.206	782.803	4.42261	1	1	1.39926	95.4038	0.803571	1.23428	3.69885	1.06202	8.20079	885.313
0	60-69	26.4033	93	102	0.91	0.513812	8.72686	36.68	0	230.389	811.598	4.48397	0	0	1.33446	130.387	0.779599	1.23421	3.99469	1.00769	7.94144	890.14
1	60-69	27.3399	87	94	0.93	0.568627	9.07632	58.87	1	248.147	789.64	5.16104	0	0	2.88871	125.436	0.775013	1.23409	5.64771	1.56154	8.44098	853.174
1	60-69	25.1096	82	87	0.94	0.554054	8.81392	29.76	0	221.317	722.741	4.88339	0	0	1.89209	103.056	0.786062	1.23406	5.69884	1.03333	8.28508	766.811
1	60-69	30.0244	89	92	0.97	0.609589	9.09018	60.45	1	272.887	809.026	5.54127	0	0	2.70514	138.454	0.762484	1.23325	6.51465	1.51163	8.81747	836.296
1	60-69	24.5639	84	98	0.86	0.528302	8.65346	34.58	0	212.529	726.891	4.57164	0	0	1.76622	101.516	0.788344	1.23312	4.90504	0.93007	7.44198	848.039
0	60-69	24.2424	85	105	0.81	0.515152	8.81948	27.8	0	213.784	749.655	4.54337	0	1	1.39886	100.279	0.789998	1.233	4.52753	1.10317	7.14378	926.045
1	60-69	26.3465	88	100	0.88	0.539877	7.77682	18.3	0	204.919	684.36	4.19853	0	0	0.83302	100.426	0.778467	1.23197	4.88522	0.435714	6.8436	777.682
1	60-69	27.5312	88	99	0.89	0.564103	8.649	42.9	1	238.107	761.112	4.87892	0	0	2.22072	122.481	0.772746	1.23192	5.4581	1.19167	7.69761	856.251
1	60-69	20.7008	78	96	0.81	0.478528	8.76594	28.2	0	181.455	683.743	4.19474	0	0	1.93344	79.6968	0.810356	1.23191	4.17701	1	7.10041	841.53
0	60-69	28.5483	91	105	0.87	0.565217	9.41417	58.76	1	268.775	856.689	5.32105	0	0	1.63859	127.757	0.767789	1.23144	5.25937	1.32164	8.19033	988.488
1	60-69	22.3674	78	84	0.93	0.516556	9.62895	30	0	215.4	751.058	4.97389	0	0	1.76222	85.8329	0.79958	1.23132	5.09016	0.949367	8.95492	808.832
0	60-69	25.8297	86	90	0.96	0.540881	8.71737	27.72	0	225.17	749.694	4.71506	1	0	1.09813	99.436	0.780526	1.23116	5.05409	0.885906	8.36868	784.564
1	60-69	33.7149	97	100	0.97	0.625806	9.0027	59.28	1	303.481	873.262	5.63395	0	0	2.24266	159.422	0.746549	1.23103	6.254	1.23577	8.73262	900.27
0	60-69	26.079	88	90	0.98	0.533333	9.46473	60.95	1	246.84	832.896	5.04786	1	1	2.85767	127.998	0.779017	1.23075	4.73494	2.26496	9.27544	851.826
1	60-69	27.2392	88	94	0.94	0.556962	9.36345	52.8	1	255.06	823.984	5.21509	0	0	2.48149	123.316	0.773317	1.23064	5.28653	1.32331	8.80165	880.165
0	60-69	25.2174	86	93	0.92	0.527607	9.33054	53.97	0	235.316	802.426	4.92286	0	0	2.22606	114.728	0.783318	1.23063	4.74347	1.77241	8.58409	867.74
0	60-69	25.6544	87	95	0.92	0.530488	8.9336	23.76	0	229.147	777.223	4.73916	0	1	1.14233	103.912	0.78101	1.23052	4.73938	0.907563	8.21891	848.692
0	60-69	23.1544	85	96	0.89	0.489914	9.65527	50.8	1	223.519	820.698	4.73025	1	1	1.86439	105.186	0.794353	1.23034	3.96645	1.43503	8.59319	926.906
0	60-69	22.9481	83	90	0.92	0.497006	8.31171	14.58	0	190.754	689.872	4.13097	0	0	0.707125	77.0954	0.795344	1.23004	4.25283	0.554795	7.64677	748.054
1	60-69	24.3948	80	88	0.91	0.547945	9.74583	44.44	1	237.701	779.667	5.34018	0	0	1.99319	98.7565	0.787134	1.22981	5.71666	1.09783	8.86871	857.633
0	60-69	24.7721	88	98	0.9	0.505747	8.42445	23.46	0	208.674	741.352	4.26064	0	1	1.19241	107.934	0.785054	1.2297	4.1222	0.918919	7.58201	825.596
1	60-69	26.2713	83	90	0.92	0.568493	9.20159	43.75	1	241.726	763.732	5.23104	0	0	2.17989	112.124	0.777285	1.22952	5.98246	1.2069	8.46547	828.143
1	60-69	27.5781	89	99	0.9	0.55625	8.56895	34.1	1	236.332	762.637	4.76648	0	0	1.10755	111.457	0.770821	1.2292	5.19507	0.588235	7.71206	848.326
1	60-69	24.6711	82	90	0.91	0.539474	8.7192	31.2	0	215.103	714.974	4.70378	0	0	2.16584	103.066	0.784814	1.22849	5.33197	1.17117	7.93447	784.728
0	60-69	25.5593	88	96	0.92	0.52071	8.21163	18.63	0	209.889	722.623	4.27588	1	1	0.930943	102.886	0.780141	1.2284	4.45038	0.72973	7.5547	788.316
1	60-69	26.6389	86	93	0.92	0.554839	8.61123	23.8	1	229.403	740.566	4.77784	0	0	0.867056	100.255	0.774441	1.22786	5.38937	0.467033	7.92233	800.844
1	60-69	23.9361	82	95	0.86	0.522293	8.88862	36.96	0	212.794	728.867	4.64246	0	0	2.68173	103.233	0.787944	1.22719	4.91268	1.42593	7.64421	844.419
1	60-69	26.0226	83	93	0.89	0.560811	9.70445	80.25	1	252.51	805.469	5.44236	0	0	4.16404	122.13	0.776926	1.227	5.78504	2.29286	8.63696	902.514
1	60-69	28.0404	89	100	0.89	0.563291	9.29899	66.34	1	260.744	827.61	5.23804	0	0	2.73285	129.684	0.767136	1.22671	5.36208	1.46575	8.2761	929.899
0	60-69	35.2653	105	103	1.02	0.6	8.80582	65.6	0	310.581	924.611	5.28349	0	1	1.93137	187.349	0.738083	1.22622	5.10461	1.53271	8.98194	906.999
0	60-69	22.1367	81	92	0.88	0.487952	8.5338	18.88	0	188.938	691.237	4.16408	1	1	0.859364	72.7786	0.797423	1.22588	4.18399	0.678161	7.50974	785.109
0	60-69	23.6652	84	95	0.88	0.502994	9.61531	61.56	0	227.594	807.686	4.83645	0	1	2.83615	111.779	0.788582	1.22585	4.32025	2.23448	8.46148	913.455
0	60-69	29.7339	93	98	0.95	0.570552	9.07978	56	1	269.942	844.419	5.18049	0	1	2.47503	144.691	0.758964	1.22557	5.23986	2	8.62579	889.818
1	60-69	27.268	86	97	0.89	0.565789	10.3973	70.56	1	283.535	894.168	5.88269	0	0	3.87841	129.028	0.769971	1.22553	5.65862	2.11765	9.2536	1008.54
0	60-69	30.4834	95	110	0.86	0.572289	10.3757	119.4	1	316.251	985.692	5.9379	1	1	4.4668	166.058	0.755604	1.22521	5.14033	3.58559	8.9231	1141.33
1	60-69	20.7756	75	79	0.95	0.493421	8.10692	13.09	0	168.462	608.019	4.00012	0	0	0.952548	65.1578	0.804952	1.22444	4.76105	0.513333	7.70157	640.446
0	60-69	30.0232	97	107	0.91	0.551136	8.88088	51.52	1	266.604	861.446	4.89458	0	1	2.2707	157.397	0.756909	1.22422	4.54508	1.76923	8.0816	950.255
0	60-69	30.4498	96	103	0.93	0.564706	8.72673	42.78	0	265.729	837.766	4.92804	0	1	1.27822	142.674	0.755075	1.22413	4.90344	1.01471	8.11586	898.853
0	60-69	23.8754	85	96	0.89	0.5	10.8006	106	1	257.918	918.051	5.4003	1	1	6.77539	133.956	0.786249	1.22403	4.1872	5.3	9.61253	1036.86
1	60-69	29.1749	90	105	0.86	0.576923	8.24213	21.76	1	240.423	741.792	4.75508	0	0	0.616804	109.161	0.760339	1.22391	5.61318	0.334975	7.08823	865.424
0	60-69	24.6097	85	91	0.93	0.515152	8.24045	17.6	0	202.797	700.438	4.24508	1	1	0.455515	71.1384	0.782118	1.22376	4.52753	0.36214	7.66362	749.881
0	60-69	30.6689	98	98	1	0.556818	8.91982	35.97	1	273.571	874.143	4.96672	1	1	0.746388	137.168	0.753941	1.22375	4.60584	0.582888	8.91982	874.143
1	60-69	28.8415	90	99	0.91	0.56962	10.5929	213.12	1	305.499	953.361	6.03393	0	0	11.4335	158.228	0.761322	1.22315	5.43763	6.16667	9.63954	1048.7
0	60-69	25.8478	86	92	0.93	0.534161	10.6123	97.23	1	274.329	912.661	5.6687	0	0	3.95652	127.698	0.775301	1.22306	4.89585	3.1931	9.86947	976.335
0	60-69	25.8478	86	96	0.9	0.534161	8.92238	26.67	0	230.644	767.325	4.76599	1	1	1.28987	102.993	0.775301	1.22306	4.89585	1.04098	8.03014	856.548
0	60-69	25.3515	88	98	0.9	0.511628	9.48002	65.09	0	240.318	834.242	4.85024	0	0	2.83319	127.627	0.777527	1.22262	4.25	2.21094	8.53202	929.042
0	60-69	24.2415	84	91	0.92	0.512195	10.3289	127.87	0	250.373	867.63	5.29042	1	0	7.53001	133.263	0.7831	1.22222	4.52943	6.00893	9.50261	939.932
0	60-69	29.4029	95	103	0.92	0.549133	8.92663	42.9	1	262.443	848.03	4.9019	1	1	1.63924	143.506	0.758182	1.22202	4.62548	1.28829	8.2125	919.443
0	60-69	28.2582	91	98	0.93	0.549849	8.80055	33.28	1	248.703	800.85	4.83897	0	1	1.47805	125.523	0.762452	1.2208	4.90447	1.18519	8.18451	862.453
0	60-69	23.6203	86	102	0.84	0.485876	8.74519	25.83	0	206.562	752.087	4.24908	0	1	1.4953	104.671	0.785215	1.22023	3.81872	1.14953	7.34596	892.01
0	60-69	25.3444	86	88	0.98	0.521212	9.28324	22.47	1	235.237	798.358	4.83854	0	1	1.44106	103.941	0.775953	1.22008	4.59665	1.15054	9.09757	816.925
1	60-69	27.3399	86	107	0.8	0.562092	9.12666	36.68	1	249.523	784.893	5.13002	0	0	2.60384	121.183	0.766104	1.21991	5.56708	1.42391	7.30133	976.553
0	60-69	31.25	94	95	0.99	0.5875	8.50449	26.39	1	265.765	799.423	4.99639	0	0	0.913462	127.985	0.749033	1.2196	5.56345	0.752066	8.41945	807.927
1	60-69	24.5243	83	92	0.9	0.522013	9.1892	52	0	225.319	762.704	4.79688	0	0	2.17025	103.636	0.779796	1.21942	4.83054	1.15556	8.27028	845.407
1	60-69	24.5578	82	103	0.8	0.529032	9.31686	45.84	1	228.822	763.983	4.92892	0	0	2.39275	104.916	0.779571	1.21935	5.07547	1.29054	7.45349	959.637
1	60-69	26.5643	85	96	0.89	0.551948	9.59911	58.05	1	254.952	815.925	5.29821	0	0	3.01642	120.79	0.769353	1.21922	5.39781	1.64122	8.54321	921.515
0	60-69	25.0995	86	94	0.91	0.51497	9.7543	76.86	1	244.833	838.87	5.02317	1	1	5.76061	133.111	0.776301	1.21866	4.45514	4.575	8.87641	916.904
0	60-69	24.2424	84	91	0.92	0.509091	8.92217	33.06	0	216.273	749.462	4.54219	1	1	2.20244	105.626	0.780704	1.21849	4.45843	1.75758	8.20839	811.917
0	60-69	26.8923	89	95	0.94	0.532934	8.88011	34.32	1	238.786	790.33	4.73251	0	0	2.08581	123.51	0.767266	1.2184	4.65756	1.66279	8.3473	843.61
1	60-69	23.1247	80	84	0.95	0.509554	9.7579	56.76	1	225.603	780.632	4.97218	0	0	3.11242	100.99	0.786605	1.21808	4.75987	1.66452	9.27001	819.664
0	60-69	21.6128	80	91	0.88	0.47619	9.37975	38.4	0	202.696	750.38	4.46655	1	1	2.07902	88.7393	0.795477	1.21802	3.98666	1.64103	8.25418	853.557
1	60-69	19.2234	72	87	0.83	0.470588	8.4059	12.46	0	161.561	605.225	3.95572	0	0	1.03725	56.6832	0.811148	1.21799	4.44025	0.559748	6.9769	731.313
1	60-69	25.1039	82	94	0.87	0.539474	9.01568	43.44	0	226.293	739.285	4.86372	0	0	2.95949	110.496	0.775767	1.21785	5.33197	1.61607	7.84364	847.474
0	60-69	25.0135	87	91	0.96	0.505814	9.32351	53.24	1	233.181	811.145	4.71596	0	1	3.18384	125.233	0.775601	1.21686	4.18646	2.49485	8.95057	848.439
1	60-69	24.6826	82	87	0.94	0.529032	9.46479	65.76	0	233.591	776.113	5.00718	0	0	3.44608	111.792	0.776939	1.21626	5.07547	1.86395	8.89691	823.437
1	60-69	27.3909	88	100	0.88	0.546584	8.61195	39	0	235.881	757.852	4.70715	0	0	1.54769	115.928	0.763247	1.21574	5.04121	0.828025	7.57852	861.195
0	60-69	22.9591	81	88	0.92	0.496933	10.0171	66.08	1	229.992	811.384	4.97781	1	1	3.27125	103.138	0.785395	1.21475	4.38933	2.63057	9.21572	881.503
1	60-69	19.8141	75	84	0.89	0.462963	8.53599	17.51	0	169.098	640.199	3.95185	0	0	1.1656	64.0151	0.804739	1.21448	4.03049	0.613095	7.59703	717.023
1	60-69	25.3902	83	89	0.93	0.535484	9.46911	41	1	240.421	785.936	5.07056	0	0	3.08213	112.756	0.771735	1.21382	5.15392	1.67347	8.80628	842.751
0	60-69	23.4375	81	89	0.91	0.50625	8.87287	27.52	1	207.98	718.702	4.49189	1	1	2.64491	96.4483	0.781899	1.21351	4.60644	2.15	8.07431	789.685
0	60-69	23.8751	83	98	0.85	0.50303	9.43745	51.48	0	225.366	783.309	4.74732	1	1	2.47927	105.204	0.779302	1.21321	4.38933	1.98611	8.02183	924.87
0	60-69	23.597	84	95	0.88	0.491228	8.99758	28.31	0	212.343	755.797	4.41986	0	0	1.222	93.055	0.780806	1.21318	4.05846	0.96129	7.91787	854.77
1	60-69	27.1203	86	99	0.87	0.551282	8.32804	25.48	0	225.856	716.211	4.5911	0	0	0.966435	104.519	0.762792	1.213	5.3031	0.526012	7.24539	824.476
0	60-69	28.0404	88	94	0.94	0.556962	9.56942	44.39	1	268.326	842.109	5.3298	1	0	2.31473	123.693	0.758516	1.21293	5.28653	1.91089	8.99525	899.525
0	60-69	31.8616	97	102	0.95	0.573964	9.95585	81.28	1	317.193	965.718	5.71431	0	1	2.33096	160.301	0.74242	1.21274	5.04368	1.88148	9.45806	1015.5
1	60-69	24.4444	80	90	0.89	0.533333	8.42655	23.76	0	205.945	674.124	4.49416	0	0	1.78055	96.7829	0.775516	1.21207	5.34401	0.981818	7.49963	758.39
1	60-69	28.0689	86	98	0.88	0.569536	8.60861	30.52	1	241.644	740.34	4.90292	0	0	1.18228	112.464	0.75775	1.21191	5.752	0.656627	7.57558	843.644
0	60-69	27.6361	90	95	0.95	0.535714	9.17343	37.75	1	253.554	825.609	4.91434	0	1	1.65456	124.161	0.759633	1.21178	4.65296	1.32456	8.71476	871.476
0	60-69	27.5482	89	91	0.98	0.539394	9.25785	50.88	0	255.054	823.948	4.99363	0	1	1.72598	121.421	0.759601	1.21109	4.8041	1.39474	9.07269	842.464
1	60-69	30.4864	90	95	0.95	0.590164	9.64891	75.84	1	294.195	868.402	5.69444	0	0	3.63175	146.295	0.746798	1.21095	5.93739	2.02564	9.16646	916.646
1	60-69	29.0006	91	100	0.91	0.554878	9.50076	97.02	1	275.522	864.569	5.27176	0	0	3.76262	141.47	0.752803	1.21057	5.01949	2.0137	8.64569	950.076
0	60-69	22.9946	82	88	0.93	0.488095	9.22506	18.02	0	212.084	756.455	4.50271	0	1	1.12997	83.5842	0.782363	1.21037	4.11982	0.898305	8.5793	811.805
1	60-69	24.9199	83	93	0.89	0.522013	10.9995	164.5	1	274.108	912.961	5.74189	0	0	12.3712	134.64	0.771523	1.20971	4.83054	6.64646	9.78958	1022.96
1	60-69	26.2227	84	93	0.9	0.541935	8.86207	41.08	0	232.364	744.414	4.80267	0	0	1.70074	108.359	0.764414	1.20878	5.23239	0.929412	7.97587	824.173
1	60-69	32.0399	94	100	0.94	0.591195	8.24611	29.16	1	264.205	775.135	4.87506	0	0	1.02863	135.776	0.738985	1.20825	5.65089	0.566434	7.75135	824.611
1	60-69	24.0344	80	101	0.79	0.519481	8.51798	28.16	0	204.687	681.438	4.42492	0	0	1.58327	93.5514	0.774059	1.20639	5.00036	0.864865	6.7292	860.316
0	60-69	27.1809	88	99	0.89	0.533333	8.54301	25.07	0	232.199	751.785	4.55627	0	0	1.04175	106.529	0.757818	1.20554	4.73494	0.844961	7.60328	845.758
0	60-69	28.959	90	98	0.92	0.555556	9.19708	54.25	1	266.347	827.737	5.10949	0	1	2.80746	135.442	0.74983	1.2055	5.10609	2.30851	8.46131	901.313
0	60-69	22.2291	81	96	0.84	0.473684	8.64535	21.92	0	192.186	700.274	4.09517	0	0	1.30253	82.7571	0.783501	1.20531	3.86571	1.03008	7.2621	829.954
1	60-69	25.5102	86	100	0.86	0.511905	8.76232	40.04	0	223.527	753.56	4.48548	0	0	1.958	109.477	0.765657	1.2052	4.38629	1.02878	7.5356	876.232
1	60-69	30.4772	92	100	0.92	0.571429	9.1197	54.06	1	277.968	839.012	5.21126	0	0	2.03817	138.572	0.743118	1.20493	5.33211	1.11189	8.39012	911.97
0	60-69	22.231	80	94	0.85	0.479042	8.86174	21.75	0	196.996	708.939	4.24514	1	0	1.32176	79.3529	0.782995	1.20455	4.05063	1.05839	7.53247	833.003
1	60-69	25.1096	80	93	0.86	0.540541	8.96467	37.84	0	225.103	717.174	4.84577	0	0	2.4779	106	0.76689	1.20396	5.52651	1.3871	7.70962	833.715
1	60-69	28.2284	89	94	0.95	0.546012	9.63241	100.44	1	271.923	857.284	5.25941	0	0	5.23219	141.256	0.751921	1.20372	4.95612	2.81739	9.15079	905.446
1	60-69	25.462	84	99	0.85	0.521739	9.32394	61.88	0	237.387	783.211	4.86466	0	0	3.35538	116.646	0.7649	1.20363	4.75055	1.80303	7.92535	923.07
1	60-69	25.462	84	94	0.89	0.521739	8.92089	47.84	0	227.126	749.355	4.65438	0	0	2.53643	111.852	0.7649	1.20363	4.75055	1.36296	7.93959	838.564
0	60-69	27.6888	87	93	0.94	0.54717	8.51798	21.56	0	235.863	741.064	4.66078	1	1	0.953286	101.019	0.75385	1.20294	5.12864	0.790323	8.0069	792.172
0	60-69	26.7759	85	92	0.92	0.541401	8.87644	27.2	0	237.711	754.497	4.80571	0	0	1.03372	94.6523	0.757948	1.20274	5.14201	0.860759	8.16632	816.632
1	60-69	30.0215	90	116	0.78	0.573248	9.95888	66.24	1	298.965	896.299	5.70891	0	0	3.34484	142.575	0.743597	1.20268	5.52456	1.84821	7.76792	1155.23
0	60-69	29.685	95	112	0.85	0.536723	9.47568	83.1	1	281.238	900.19	5.08582	1	0	2.73829	155.286	0.744811	1.20238	4.35861	2.16406	8.05433	1061.28
0	60-69	25.8166	86	97	0.89	0.51497	8.43282	20.16	0	217.735	725.223	4.34265	0	1	0.975664	96.836	0.761858	1.20161	4.45514	0.786885	7.50521	817.984
0	60-69	28.9643	92	94	0.98	0.539589	9.2879	58.05	1	268.978	854.487	5.01165	0	0	2.84309	143.238	0.747051	1.20107	4.60773	2.28723	9.10214	873.063
1	60-69	23.634	80	95	0.84	0.506329	9.16779	50.82	1	216.635	733.423	4.64192	0	0	4.35532	107.882	0.772804	1.20106	4.68277	2.35714	7.70094	870.94
1	60-69	26.9127	84	96	0.88	0.54902	8.60759	25.48	0	231.63	723.038	4.72574	0	0	1.18561	105.479	0.756186	1.20096	5.40589	0.657718	7.57468	826.329
0	60-69	24.977	84	93	0.9	0.509091	9.19708	41.23	0	229.743	772.554	4.68215	0	0	1.87126	103.326	0.76532	1.20044	4.45843	1.51748	8.27737	855.328
0	60-69	26.9274	88	93	0.95	0.52381	8.80749	32.66	0	237.186	775.059	4.61345	1	0	1.55748	114.951	0.755727	1.20034	4.5196	1.25664	8.36712	819.097
1	60-69	26.6728	86	95	0.91	0.530864	8.85311	31.08	1	236.112	761.367	4.6998	0	0	1.33716	108.271	0.756883	1.20027	4.81895	0.720779	8.05633	841.045
1	60-69	24.1415	80	92	0.87	0.516129	8.41088	25.3	0	203.039	672.87	4.3411	0	0	1.69361	94.9536	0.769274	1.19982	4.91863	0.927419	7.31747	773.801
1	60-69	22.9591	80	92	0.87	0.490798	9.64875	83.82	1	221.535	771.9	4.73558	0	0	7.15207	113.435	0.775699	1.19975	4.31854	3.81	8.39441	887.685
1	60-69	28.3771	85	98	0.87	0.57047	8.74824	38.07	0	248.275	743.6	4.99061	0	0	1.46649	116.626	0.74848	1.19927	5.85943	0.829412	7.61097	857.327
1	60-69	23.9188	81	90	0.9	0.503106	9.02666	39.33	1	215.918	731.16	4.54137	0	0	1.38778	89.7392	0.768975	1.1975	4.53271	0.746725	8.124	812.4
1	60-69	25.9695	82	89	0.92	0.539474	8.91147	39.84	0	231.431	730.74	4.8075	0	0	2.92341	113.829	0.758431	1.19738	5.33197	1.62745	8.19855	793.121
1	60-69	25.9695	82	93	0.88	0.539474	9.11707	41.52	1	236.77	747.6	4.91842	0	0	2.56828	112.327	0.758431	1.19738	5.33197	1.42975	8.02303	847.888
0	60-69	26.5625	85	92	0.92	0.53125	10.0485	79.4	1	266.889	854.124	5.33828	1	1	4.31447	125.885	0.754825	1.19618	4.90064	3.57658	9.24464	924.464
0	60-69	25.6055	86	94	0.91	0.505882	9.11128	27.09	0	233.34	783.57	4.60923	0	0	1.42186	104.799	0.75925	1.19586	4.25226	1.14159	8.29126	856.46
0	60-69	24.1672	82	88	0.93	0.5	7.97387	11.05	0	192.728	653.857	3.98693	0	0	0.507293	66.4954	0.766022	1.19496	4.38954	0.414013	7.4157	701.7
1	60-69	23.0469	79	90	0.88	0.49375	10.474	105.84	1	241.427	827.449	5.17156	0	0	10.9687	119.266	0.771186	1.19353	4.45944	5.92941	9.21716	942.664
0	60-69	23.255	82	102	0.8	0.479532	8.98687	30.43	0	209.034	736.923	4.30949	0	0	1.72185	93.1604	0.76967	1.19297	3.92995	1.37692	7.18949	916.66
1	60-69	28.1337	85	106	0.8	0.559211	8.50563	28.35	1	239.263	722.978	4.75644	0	0	0.952058	107.474	0.745326	1.1925	5.57693	0.535714	6.8045	901.596
1	60-69	22.8624	79	91	0.87	0.487654	9.28316	46.41	1	212.213	733.37	4.52698	0	0	3.0873	98.6531	0.770529	1.19092	4.317	1.66165	8.07635	844.768
0	60-69	26.1719	84	97	0.87	0.525	10.0912	80.94	1	264.088	847.665	5.2979	0	0	6.4005	128.483	0.753349	1.1909	4.82706	5.325	8.77938	978.851
0	60-69	26.1719	84	93	0.9	0.525	8.76706	28.31	0	229.434	736.433	4.60271	1	0	1.17055	93.4586	0.753349	1.1909	4.82706	0.973856	7.89035	815.336
0	60-69	23.3355	80	88	0.91	0.490798	9.9929	52.05	1	233.234	799.432	4.90449	0	1	5.95176	109.354	0.767335	1.19004	4.31854	4.88732	9.09354	879.375
1	60-69	24.5578	80	92	0.87	0.516129	9.45447	55	1	232.202	756.358	4.87973	0	0	3.70665	110.356	0.760557	1.18961	4.91863	2.04918	8.22539	869.811
1	60-69	24.5578	80	91	0.88	0.516129	9.0994	34.76	0	223.481	727.952	4.69647	0	0	1.83203	98.4683	0.760557	1.18961	4.91863	1.01282	8.00747	828.046
1	60-69	25	82	90	0.91	0.5125	8.72932	35.76	0	218.233	715.804	4.47378	0	0	2.0564	104.248	0.758218	1.18948	4.67997	1.1203	7.94368	785.639
1	60-69	25.9151	80	94	0.85	0.544218	8.30107	21.78	0	215.164	664.086	4.51759	0	0	1.03396	94.7386	0.753464	1.18913	5.62061	0.589286	7.05591	780.301
0	60-69	25.0657	81	88	0.92	0.519231	8.73241	18.56	0	218.922	707.325	4.53414	0	1	0.681535	67.9208	0.757186	1.18838	4.91587	0.574257	8.03382	768.452
1	60-69	25.6837	79	80	0.99	0.544828	8.69998	27.72	0	223.416	687.298	4.73999	0	0	1.75487	101.922	0.753653	1.18765	5.72494	1.00763	8.61298	695.998
1	60-69	27.7008	84	98	0.86	0.552632	8.50012	26.26	0	235.453	714.01	4.69744	0	0	0.932368	104.319	0.74421	1.18764	5.49526	0.526042	7.3101	833.012
0	60-69	25.9408	84	92	0.91	0.516923	9.80781	39.71	1	254.415	823.856	5.06988	0	1	2.33746	108.24	0.751963	1.18695	4.63844	1.93519	8.92511	902.318
1	60-69	24.8358	81	98	0.83	0.512658	9.04038	51.75	1	224.563	732.27	4.63462	0	0	3.56074	111.649	0.757016	1.18629	4.75819	1.95652	7.50351	885.957
0	60-69	21.9374	80	97	0.82	0.458453	7.74659	7.5	0	169.96	619.727	3.55145	1	1	0.374211	50.8613	0.772803	1.18624	3.59752	0.297619	6.35221	751.42
1	60-69	23.634	79	81	0.98	0.5	10.5466	158.97	0	249.217	833.183	5.27331	0	0	12.6719	125.975	0.763144	1.18605	4.60737	6.94495	10.3357	854.277
0	60-69	27.102	89	100	0.89	0.508571	8.96069	37.2	1	242.835	797.501	4.55715	1	1	1.89791	122.678	0.745652	1.18561	4.12131	1.51961	7.97501	896.069
0	60-69	25.1808	86	99	0.87	0.488636	9.30995	47.67	1	234.425	800.656	4.54918	1	1	2.30101	115.424	0.754564	1.18517	3.87747	1.83065	8.09966	921.685
1	60-69	27.852	87	97	0.9	0.533742	8.4123	28.71	0	234.283	731.87	4.49	0	0	0.653988	98.0622	0.741631	1.1846	4.81434	0.357401	7.57107	815.993
1	60-69	21.0938	75	85	0.88	0.46875	8.19921	12.92	0	172.921	614.94	3.84338	0	0	0.713865	60.9141	0.776662	1.1844	4.16561	0.387755	7.2153	696.932
0	60-69	26.2596	86	97	0.89	0.508876	10.065	101.43	1	264.307	865.592	5.12184	0	0	7.41593	139.248	0.748795	1.18436	4.31867	6.0375	8.95787	976.307
0	60-69	29.0006	89	104	0.86	0.542683	9.58198	68.16	1	277.878	852.797	5.19998	1	0	2.6661	131.814	0.736258	1.18396	4.87941	2.21875	8.24051	996.526
1	60-69	28.5665	85	106	0.8	0.559211	8.93022	34.56	1	255.136	759.069	4.99387	0	0	1.34984	116.107	0.737778	1.18343	5.57693	0.766467	7.14418	946.604
1	60-69	20.5457	73	84	0.87	0.467949	8.31757	13.05	0	170.926	607.183	3.8922	0	0	0.924204	61.605	0.779136	1.18297	4.29718	0.508772	7.23629	698.676
0	60-69	24.6755	84	99	0.85	0.488372	8.10764	13.87	0	200.097	681.042	3.95954	1	1	0.620629	78.8594	0.75568	1.18292	3.99588	0.5	6.89149	802.656
1	60-69	22.7732	79	97	0.81	0.478788	8.25632	14.91	0	187.996	652.249	3.95302	0	0	0.811012	75.1708	0.765484	1.18235	4.11308	0.435583	6.68762	800.863
0	60-69	22.7732	79	92	0.86	0.478788	8.2505	11.2	0	187.864	651.789	3.95024	0	0	0.382112	43.028	0.765484	1.18235	4.11308	0.313725	7.09543	759.046
1	60-69	27.9421	85	96	0.89	0.544872	9.56869	82.08	1	267.349	813.339	5.21371	0	0	4.5584	133.999	0.739066	1.18114	5.22562	2.55462	8.51614	918.594
0	60-69	25.3515	85	96	0.89	0.494186	9.82535	50.4	1	249.073	835.154	4.85555	0	1	2.41794	112.911	0.75102	1.18094	4.05939	1.95349	8.74456	943.233
0	60-69	25.9708	85	98	0.87	0.505952	9.65557	53.6	1	250.755	820.724	4.88526	1	1	2.12568	110.204	0.74778	1.18058	4.31965	1.74026	8.40035	946.246
1	60-69	27.8852	87	101	0.86	0.530488	8.6417	26.39	1	241.017	751.828	4.58431	0	0	0.945448	108.524	0.73878	1.18028	4.73938	0.517045	7.43186	872.811
0	60-69	23.4586	81	94	0.86	0.47929	8.47664	16.32	0	198.862	686.608	4.06277	0	0	0.798856	72.387	0.760339	1.18022	3.98961	0.649682	7.28991	796.804
1	60-69	20.1746	71	86	0.83	0.470199	7.82483	8.32	0	157.827	555.563	3.67923	0	0	0.603889	50.3947	0.779652	1.18016	4.51204	0.338624	6.49461	672.935
1	60-69	21.9289	74	85	0.87	0.490066	9.29372	41.92	1	203.811	687.735	4.55454	0	0	3.45399	91.8097	0.768657	1.1798	4.75969	1.94074	8.08553	789.966
1	60-69	29.6427	88	97	0.91	0.556962	8.68983	39.9	0	257.567	764.705	4.8399	0	0	1.85289	129.228	0.73093	1.17969	5.28653	1.03906	7.90774	842.913
1	60-69	27.1816	84	96	0.88	0.535032	8.36976	27.04	0	227.49	703.06	4.47809	0	0	1.04128	104.144	0.741559	1.17968	5.06555	0.581006	7.36539	803.497
1	60-69	24.974	80	99	0.81	0.516129	9.19116	51.04	0	229.503	735.293	4.74382	0	0	3.27332	110.244	0.752083	1.17965	4.91863	1.82677	7.44484	909.925
1	60-69	24.7325	77	91	0.85	0.531034	8.63349	24.32	0	213.506	664.779	4.58468	0	0	1.62019	94.4268	0.753289	1.17963	5.54539	0.934307	7.33847	785.648
1	60-69	24.5675	83	100	0.83	0.488235	8.95194	44	0	219.949	743.011	4.37066	0	0	2.26179	104.898	0.753263	1.17828	4.05713	1.20548	7.43011	895.194
1	60-69	27.7662	82	95	0.86	0.557823	8.59143	30	0	238.584	704.497	4.7925	0	0	1.42091	110.701	0.737583	1.17753	5.79533	0.822368	7.38863	816.185
1	60-69	23.5304	78	88	0.89	0.496815	8.68795	25.2	0	204.427	677.66	4.3163	0	0	1.72379	90.773	0.758099	1.17735	4.60713	0.954545	7.73227	764.539
1	60-69	26.6193	84	97	0.87	0.521739	8.52449	27.82	0	226.922	716.057	4.44756	0	0	1.60422	109.02	0.742566	1.17718	4.75055	0.884298	7.41631	826.876
0	60-69	24.4898	84	95	0.88	0.48	8.5167	22.04	1	208.574	715.403	4.08802	0	1	1.60636	98.1819	0.752957	1.17718	3.81458	1.28889	7.4947	809.087
0	60-69	27.0842	88	98	0.9	0.505747	9.59798	58.19	1	259.913	844.622	4.85415	0	0	2.58305	126.356	0.739715	1.17604	4.1222	2.09091	8.63818	940.602
0	60-69	26.4915	85	96	0.89	0.512048	8.69732	22.4	0	230.392	739.272	4.45345	1	1	0.845679	90.046	0.742381	1.17594	4.45697	0.7	7.74061	834.943
0	60-69	31.1614	93	102	0.91	0.550296	8.80402	33.88	1	274.333	818.774	4.84482	0	1	1.23432	130.741	0.722429	1.17572	4.77987	1.02542	8.01166	898.011
1	60-69	22.6003	76	90	0.84	0.487179	8.61514	25.92	0	194.702	654.751	4.19712	0	0	1.68179	84.3392	0.761218	1.17427	4.52907	0.935065	7.23672	775.363
0	60-69	25.9516	85	95	0.89	0.5	8.71332	25	0	226.111	740.632	4.35666	0	1	1.46872	101.585	0.743736	1.17405	4.1872	1.20192	7.75485	827.765
1	60-69	22.68	78	92	0.85	0.47561	8.04976	15.4	0	182.569	627.881	3.82854	0	0	0.662923	69.1107	0.760171	1.17334	4.10992	0.359813	6.84229	740.578
1	60-69	22.3478	75	89	0.84	0.487013	8.76855	26.86	0	195.977	657.641	4.2704	0	0	1.75238	82.9371	0.761748	1.17289	4.60336	0.981366	7.36558	780.401
1	60-69	24.8358	80	90	0.89	0.506329	9.2725	51.48	1	230.329	741.8	4.69494	0	0	3.78925	111.673	0.74767	1.17165	4.68277	2.10811	8.25252	834.525
0	60-69	26.3656	86	96	0.9	0.5	8.82781	31.5	0	232.789	759.192	4.41391	0	0	1.70218	108.956	0.740245	1.17163	4.12292	1.38889	7.94503	847.47
0	60-69	23.9995	82	96	0.85	0.476744	9.04829	35.53	0	217.159	741.96	4.31372	0	0	2.08977	97.734	0.751476	1.17091	3.86888	1.69919	7.69104	868.636
1	60-69	25.5296	82	96	0.85	0.506173	8.37658	23.76	0	213.854	686.88	4.24	0	0	1.14381	96.6307	0.743064	1.16979	4.53204	0.630573	7.12009	804.152
1	60-69	25.4375	79	90	0.88	0.523179	9.08684	40.11	0	231.169	717.861	4.75404	0	0	2.95991	109.359	0.743286	1.16943	5.17282	1.69027	7.99642	817.816
1	60-69	24.6548	79	92	0.86	0.50641	8.45971	20.37	0	208.532	668.317	4.28409	0	0	1.10822	89.3344	0.746672	1.16866	4.7611	0.621795	7.27535	778.294
0	60-69	22.7583	79	92	0.86	0.467456	9.75532	27.02	1	222.031	770.67	4.56018	0	1	1.22474	72.6838	0.7567	1.16866	3.85806	1.00521	8.38957	897.489
0	60-69	22.1297	79	96	0.82	0.454023	9.1155	28	0	201.726	720.124	4.13864	0	1	1.96208	84.2199	0.759804	1.16799	3.56391	1.5873	7.47471	875.088
1	60-69	31.25	90	102	0.88	0.5625	8.7921	48	0	274.753	791.289	4.94555	0	0	2.02195	139.994	0.71716	1.1677	5.26871	1.14504	7.73704	896.794
0	60-69	24.3865	80	95	0.84	0.493827	8.76557	15.45	1	213.792	701.245	4.32867	0	1	1.20132	77.6055	0.747422	1.1677	4.38867	1.0098	7.36307	832.729
0	60-69	24.3865	80	95	0.84	0.493827	8.18596	9	0	199.656	654.877	4.04245	1	0	0.528737	60.3314	0.747422	1.1677	4.38867	0.444444	6.87621	777.666
0	60-69	24.281	82	97	0.85	0.479532	8.37787	15.98	0	203.415	686.985	4.01746	0	0	0.85739	78.3684	0.747834	1.1675	3.92995	0.701493	7.12119	812.653
0	60-69	28.3604	88	98	0.9	0.52071	8.30877	22.08	0	235.637	731.172	4.32646	1	0	0.954842	105.076	0.727889	1.16616	4.45038	0.793388	7.47789	814.259
0	60-69	23.03	79	96	0.82	0.470238	9.70387	48.72	1	223.48	766.606	4.56313	1	1	3.14471	95.1268	0.752967	1.16519	3.9201	2.59701	7.95717	931.571
1	60-69	25.4767	80	95	0.84	0.512821	8.91747	36.74	0	227.217	713.398	4.57306	0	0	1.84928	102.845	0.739775	1.16421	4.83848	1.04375	7.49068	847.16
1	60-69	25.5102	83	101	0.82	0.494048	8.20794	25	0	209.385	681.259	4.05511	0	0	0.896017	92.2452	0.738948	1.16316	4.18642	0.487805	6.73051	829.002
0	60-69	26.3465	83	94	0.88	0.509202	8.64746	21.78	0	227.86	717.739	4.40331	0	1	1.49144	94.1868	0.734236	1.16197	4.53094	1.26042	7.60976	812.861
1	60-69	28.8275	83	103	0.81	0.557047	8.43386	23.25	0	243.148	700.01	4.69806	0	0	0.761073	104.558	0.723236	1.16186	5.68933	0.444976	6.83143	868.688
1	60-69	29.1363	85	93	0.91	0.548387	8.99669	51.57	1	262.164	764.719	4.93367	0	0	2.74729	130.792	0.721047	1.1604	5.31087	1.57851	8.18699	836.692
0	60-69	23.5883	79	94	0.84	0.475904	8.29092	7.14	0	195.583	654.983	3.94568	0	0	0.4177	50.9369	0.74549	1.15824	4.04758	0.349315	6.96437	779.347
0	60-69	27.0416	86	95	0.91	0.5	9.0208	35.7	1	243.922	775.789	4.5104	1	1	1.67009	109.281	0.727856	1.15689	4.12292	1.38211	8.20893	856.976
0	60-69	22.448	81	93	0.87	0.440217	8.74443	18.24	0	196.313	708.299	3.84945	0	1	0.885358	73.9877	0.750397	1.15627	3.15721	0.703704	7.60766	813.232
1	60-69	25.5117	82	97	0.85	0.493976	11.6322	353.04	1	296.737	953.838	5.74601	0	0	33.3668	152.131	0.734402	1.15602	4.25222	18.3875	9.88735	1128.32
1	60-69	31.506	83	93	0.89	0.601449	9.49447	45.75	1	299.171	788.041	5.71044	0	0	1.53634	129.442	0.708288	1.15482	6.86119	0.948187	8.45008	882.986
0	60-69	27.0051	83	92	0.9	0.515528	9.57757	37.44	1	258.69	794.939	4.93751	0	1	2.47709	105.799	0.726721	1.15482	4.67792	2.12245	8.61982	881.137
0	60-69	28.4091	89	95	0.94	0.505682	9.0723	49.44	0	257.744	807.434	4.58769	1	0	1.85549	123.59	0.720547	1.15472	4.05942	1.52593	8.52796	861.868
1	60-69	25.2826	81	96	0.84	0.493902	9.86443	113.16	1	249.373	799.019	4.87206	0	0	8.95398	128.914	0.734258	1.15405	4.31961	4.9697	8.28612	946.985
0	60-69	29.7521	88	100	0.88	0.533333	9.38076	38.41	0	279.078	825.507	5.00307	0	0	1.50373	115.829	0.713503	1.15227	4.73494	1.28462	8.25507	938.076
0	60-69	23.8754	80	100	0.8	0.470588	9.13116	28.95	0	218.052	730.493	4.29702	1	0	1.21577	76.8805	0.739999	1.15203	3.86211	1.01047	7.30493	913.116
1	60-69	26.8977	82	98	0.84	0.515723	8.60057	31.44	0	231.355	705.247	4.43551	0	0	1.55807	108.303	0.72439	1.15035	4.75606	0.885135	7.22448	842.856
1	60-69	21.3599	73	86	0.85	0.459119	8.8713	14.25	0	189.491	647.605	4.07299	0	0	1.22551	70.4159	0.752012	1.14921	4.0864	0.688406	7.5406	762.932
0	60-69	27.13	83	95	0.87	0.512346	8.95823	34.38	0	243.037	743.533	4.58971	0	0	1.69723	98.541	0.72225	1.1486	4.60374	1.45802	7.79366	851.032
1	60-69	19.2277	69	89	0.78	0.436709	9.09153	11.55	0	174.83	627.315	3.97035	0	0	1.20286	56.6626	0.764837	1.1485	3.85425	0.677419	7.09139	809.146
0	60-69	22.8374	78	85	0.92	0.458824	8.47664	13.26	0	193.606	661.178	3.88928	1	1	0.995792	65.9172	0.743201	1.14847	3.73216	0.829268	7.79851	720.514
0	60-69	24.2587	82	96	0.85	0.463277	8.8429	23.8	0	214.529	725.118	4.09671	0	0	1.3169	87.7841	0.7355	1.14807	3.57903	1.07692	7.51647	848.919
1	60-69	24.7737	76	97	0.78	0.510067	9.19764	32.76	1	227.826	699.021	4.69141	0	0	2.77874	102.474	0.732645	1.14762	5.09462	1.625	7.17416	892.171
1	60-69	21.875	74	85	0.87	0.4625	9.43554	50.24	0	206.355	698.23	4.36394	0	0	4.7826	96.807	0.747951	1.14755	4.09219	2.68376	8.20892	802.021
1	60-69	27.3909	83	94	0.88	0.515528	9.05493	46.25	0	248.014	751.559	4.66807	0	0	2.47078	119.335	0.719881	1.14666	4.67792	1.40152	7.96834	851.163
1	60-69	20.1348	70	75	0.93	0.448718	8.04797	8.4	0	162.006	563.358	3.61127	0	0	0.755833	53.6854	0.757247	1.14587	4.06545	0.429448	7.48462	603.598
0	60-69	22.8624	76	90	0.84	0.469136	8.96478	20.35	0	204.935	681.323	4.2057	1	1	1.31909	64.3252	0.741268	1.14569	4.1021	1.12805	7.53041	806.83
0	60-69	24.8051	82	103	0.8	0.471264	8.60042	23.63	0	213.376	705.235	4.05307	1	0	0.865728	77.198	0.730878	1.1451	3.74991	0.716495	6.88034	885.843
1	60-69	23.6926	76	89	0.85	0.484076	8.37272	20.34	0	198.35	636.326	4.05303	0	0	1.05363	80.8095	0.735283	1.14322	4.45446	0.601064	7.11681	745.172
1	60-69	20.7756	70	75	0.93	0.460526	9.18242	28.68	1	190.811	642.769	4.22874	0	0	2.21351	74.8018	0.751289	1.14281	4.3538	1.27807	8.53965	688.681
1	60-69	21.1505	72	86	0.84	0.455696	8.9336	27.72	0	188.946	643.219	4.07101	0	0	2.37722	80.0416	0.748958	1.14266	4.08002	1.34694	7.50422	768.289
1	60-69	21.9076	73	91	0.8	0.464968	8.47231	16.05	0	185.628	618.478	3.93935	0	0	1.4239	75.4862	0.744121	1.14196	4.22556	0.810606	6.77785	770.98
0	60-69	24.8163	82	94	0.87	0.468571	9.45291	36.21	1	234.621	775.138	4.42936	1	1	2.01017	97.3596	0.728568	1.14156	3.69196	1.66406	8.22403	888.573
0	60-69	27.1416	83	91	0.91	0.506098	8.52639	20.7	0	231.406	707.691	4.31519	0	0	0.910449	84.7686	0.717628	1.14133	4.45948	0.782313	7.75902	775.902
1	60-69	29.1965	83	90	0.92	0.544262	8.98277	37.25	0	262.297	745.57	4.88898	0	0	2.40865	126.384	0.708853	1.14117	5.36924	1.41905	8.26415	808.449
1	60-69	24.3141	79	92	0.86	0.475904	8.48161	23.52	0	206.188	670.047	4.03643	0	0	1.35016	91.1923	0.730579	1.14082	4.04758	0.751678	7.29418	780.308
0	60-69	25.6055	82	96	0.85	0.482353	8.80175	20.23	0	225.413	721.743	4.24555	0	0	1.32076	88.0027	0.723936	1.14024	3.99211	1.11215	7.48148	844.968
1	60-69	22.213	71	80	0.89	0.482993	8.30008	12.61	0	184.345	589.306	4.00888	0	0	1.00307	69.1125	0.741075	1.13991	4.83538	0.591463	7.38707	664.007
1	60-69	25.721	78	89	0.88	0.506494	8.20772	12.6	0	211.103	640.202	4.15716	0	0	0.807767	87.8373	0.721343	1.13701	4.84151	0.470149	7.2228	730.487
0	60-69	22.7615	75	85	0.88	0.465839	8.89235	12	0	202.39	666.926	4.1424	0	0	0.957204	53.8999	0.73595	1.13664	4.09741	0.827586	7.82527	755.85
0	60-69	22.1453	76	93	0.82	0.447059	8.21163	8.91	0	181.888	624.084	3.67108	0	1	0.543999	44.0121	0.739153	1.13637	3.60225	0.457627	6.73353	763.681
0	60-69	26.3465	81	90	0.9	0.496933	8.31406	14.88	0	219.075	673.439	4.13153	0	0	0.735578	72.2366	0.716544	1.13397	4.38933	0.636986	7.48265	748.265
1	60-69	23.0469	75	85	0.88	0.46875	8.6134	19.55	0	198.539	646.005	4.03753	0	0	1.0917	77.6106	0.732138	1.1331	4.16561	0.621622	7.5798	732.139
0	60-69	25.0634	79	90	0.88	0.48318	8.0063	11.2	0	200.638	632.498	3.86849	1	1	0.701555	63.1703	0.721399	1.1322	4.21363	0.606061	7.04555	720.567
1	60-69	25	78	94	0.83	0.4875	8.97644	31	0	224.411	700.162	4.37601	0	0	2.21833	101.732	0.721231	1.13146	4.38596	1.27049	7.45044	843.785
1	60-69	29.0006	85	104	0.82	0.518293	8.52813	26.73	1	247.316	724.891	4.42007	0	0	1.28945	117.355	0.703168	1.13075	4.5994	0.738806	6.99307	886.926
0	60-69	24.3046	77	91	0.85	0.478261	8.31757	10.44	0	202.117	640.453	3.97797	1	0	0.576871	50.3018	0.723245	1.12929	4.24245	0.50289	7.06994	756.899
0	60-69	31.0979	90	110	0.82	0.523256	9.70489	100.75	1	301.822	873.44	5.07814	0	0	6.10418	151.899	0.693944	1.12898	4.37714	5.23377	7.95801	1067.54
0	60-69	25.3086	83	98	0.85	0.461111	8.70871	20.7	0	220.418	722.823	4.01568	0	1	1.63672	94.832	0.717677	1.12819	3.4746	1.35294	7.40241	853.454
1	60-69	26.7755	84	103	0.82	0.48	9.34883	63.44	1	250.362	785.302	4.48744	0	0	4.50149	126.596	0.709472	1.12581	3.81458	2.4898	7.66604	962.93
1	60-69	22.2514	71	90	0.79	0.471761	9.63288	33.15	1	214.332	683.934	4.54441	0	0	3.8924	92.1449	0.731563	1.1256	4.55104	2.2973	7.60997	866.959
1	60-69	23.2834	72	84	0.86	0.486486	9.95585	71.12	0	231.772	716.821	4.84339	0	0	7.27966	108.832	0.725834	1.12526	4.83803	4.34188	8.56203	836.292
1	60-69	21.6441	71	84	0.85	0.458065	8.33782	12.61	0	180.43	591.985	3.81926	0	0	0.859718	63.2083	0.734287	1.12459	4.21367	0.5	7.08715	700.377
1	60-69	22.5215	71	90	0.79	0.47651	8.87108	18.72	0	199.777	629.846	4.22716	0	0	1.73151	80.0385	0.729346	1.12445	4.67042	1.02857	7.00815	798.397
0	60-69	25.6369	78	93	0.84	0.493671	10.9347	54.08	0	280.366	852.907	5.39815	0	1	3.88114	97.2532	0.713711	1.12436	4.53199	3.43802	9.18516	1016.93
1	60-69	23.4221	74	92	0.8	0.474359	8.21832	13.28	0	192.473	608.156	3.89843	0	0	0.762358	72.2138	0.723745	1.12313	4.37446	0.44385	6.57466	756.085
1	60-69	29.1363	82	96	0.85	0.529032	8.52449	25.68	0	248.404	699.008	4.50973	0	0	1.3714	116.26	0.695598	1.11945	5.07547	0.816794	7.24582	818.351
1	60-69	26.1593	75	91	0.82	0.517241	9.37988	46.75	0	245.378	703.491	4.85166	0	0	3.06077	110.262	0.706794	1.11722	5.36594	1.87075	7.6915	853.569
0	60-69	24.3911	79	92	0.86	0.456647	8.2849	12.88	0	202.069	654.507	3.78328	1	1	0.908149	68.3465	0.71414	1.11574	3.62069	0.773109	7.12501	762.211
1	60-69	22.7694	72	91	0.79	0.467532	10.0858	47.32	1	229.654	726.178	4.71544	0	0	3.87575	96.0077	0.722222	1.1155	4.36536	2.28378	7.96779	917.809
1	60-69	19.9027	68	87	0.78	0.429022	8.56165	12.6	0	170.377	582.192	3.67314	0	0	1.49448	62.7121	0.73545	1.11074	3.74681	0.868966	6.67809	744.864
0	60-69	22.3214	74	85	0.87	0.440476	8.21163	7.29	0	183.284	607.66	3.61703	0	0	0.453271	31.2846	0.72016	1.10864	3.58747	0.393204	7.14412	697.988
0	60-69	25.1486	77	90	0.86	0.475309	9.05016	21.72	0	227.612	696.862	4.30162	1	1	1.72745	75.42	0.704786	1.10675	4.17372	1.5339	7.78314	814.515
0	60-69	19.9573	70	85	0.82	0.414201	8.96996	8.8	0	179.04	627.897	3.71537	0	1	1.66368	45.9952	0.731847	1.1058	3.26672	1.44262	7.35537	762.447
1	60-69	25	76	94	0.81	0.475	9.52166	33.48	1	238.042	723.646	4.52279	0	0	2.39724	101.475	0.702738	1.10245	4.23904	1.40909	7.71255	895.036
0	60-69	27.9904	82	100	0.82	0.488095	9.12353	37.57	1	255.368	748.13	4.45315	1	1	2.77452	104.468	0.686257	1.09706	4.11982	2.45556	7.4813	912.353
1	60-69	22.2222	69	85	0.81	0.46	8.88111	18.37	0	197.338	612.796	4.08531	0	0	2.08467	80.024	0.712763	1.09644	4.42319	1.26515	7.1937	754.894
1	60-69	20.0877	65	84	0.77	0.439189	8.36252	6.37	0	168.003	543.564	3.67273	0	0	0.755831	48.4521	0.723041	1.09368	4.23668	0.461929	6.43914	702.452
0	60-69	28.5156	80	91	0.88	0.5	8.72596	21.45	0	248.864	698.076	4.36298	0	0	1.36812	82.9895	0.677602	1.08658	4.53293	1.25439	7.67884	794.062
1	60-69	17.9418	62	85	0.73	0.405229	8.35991	4.2	0	149.977	518.315	3.38768	0	0	1.06979	42.5672	0.731366	1.08564	3.63753	0.648148	6.10274	710.593
1	60-69	19.7777	66	91	0.73	0.415094	8.09287	6.56	0	160.077	534.129	3.3593	0	0	0.754482	48.2117	0.715695	1.07977	3.5664	0.450549	5.90779	736.451
0	60-69	32.5516	83	90	0.92	0.542484	8.9279	34.02	1	290.603	741.015	4.84324	0	0	1.92019	103.042	0.65819	1.079	5.32532	1.83495	8.21367	803.511
1	60-69	29.1144	78	103	0.76	0.508143	9.719	75.8	1	282.92	758.082	4.93864	0	0	4.42025	132.826	0.665225	1.07043	4.88193	2.76642	7.38644	1001.06
1	60-69	18.5178	63	84	0.75	0.391304	8.37933	5.25	0	155.185	527.898	3.27887	0	0	1.07051	46.1236	0.709362	1.05854	3.2284	0.648148	6.2845	703.864
1	60-69	25.204	71	90	0.79	0.464052	8.11982	10.14	0	204.619	576.507	3.76802	0	0	0.697182	76.4843	0.667728	1.04894	4.3599	0.440678	6.41466	730.784
1	60-69	21.7079	69	85	0.81	0.408284	8.13209	9.02	0	176.548	561.114	3.3202	0	0	0.684046	57.6378	0.682067	1.04513	3.20107	0.41	6.58699	691.228
0	60-69	25.8478	72	83	0.87	0.447205	8.81392	9.52	0	227.84	634.602	3.94163	1	1	0.65316	33.1589	0.649089	1.02396	3.87996	0.62963	7.66811	731.555
0	60-69	18.8189	60	83	0.72	0.368098	9.23538	-5.1	0	173.81	554.123	3.39953	0	0	0.816537	-6.85617	0.664244	0.993879	2.90571	0.80315	6.64948	766.537
0	60-69	23.6652	107	107	1	0.640719	10.3757	168.84	1	245.594	1110.21	6.64794	1	1	10.655	222.913	1.0045	1.56151	5.87451	6.59016	10.3757	1110.21
0	60-69	30.0526	114	109	1.05	0.628099	9.21938	60.76	1	277.042	1051.01	5.79069	1	1	1.35457	212.662	0.875411	1.41612	5.16498	0.898551	9.68035	1004.91
1	60-69	25.4313	98	93	1.05	0.597561	9.53835	120	1	242.56	934.759	5.69975	0	0	4.62258	136.854	0.884895	1.39217	5.51022	2.12766	10.0153	887.067
1	60-69	26.1807	95	86	1.1	0.631229	9.88259	181.67	1	258.726	938.846	6.23818	0	0	9.41739	149.019	0.878282	1.38847	6.5505	4.5463	10.8709	849.903
1	60-69	28.5075	99	103	0.96	0.655629	8.86174	59.45	1	252.648	877.312	5.81001	0	0	1.79391	135.517	0.863324	1.38433	6.83011	0.873494	8.50727	912.759
1	60-69	24.1217	91	97	0.94	0.602649	8.43974	33	1	203.567	768.016	5.0862	0	0	1.00396	96.8088	0.887048	1.38332	6.16627	0.483092	7.93336	818.655
1	60-69	26.7094	97	95	1.02	0.621795	8.72219	61.23	0	232.97	846.053	5.42342	0	0	2.58466	131.592	0.869161	1.37864	6.15646	1.23622	8.89664	828.608
0	60-69	26.5047	100	102	0.98	0.591716	8.18195	29.05	0	216.822	818.195	4.84139	0	1	1.008	151.151	0.865317	1.37078	5.24166	0.709402	8.01831	834.559
0	60-69	23.5628	94	92	1.02	0.557864	9.63241	102.66	1	226.94	905.446	5.37357	0	0	3.99972	157.504	0.88107	1.36864	4.88265	2.80952	9.82506	886.182
0	60-69	19.5965	84	93	0.9	0.506024	8.43905	15.96	0	165.405	708.88	4.27036	1	0	0.540444	70.8877	0.896961	1.35117	4.38871	0.387097	7.59515	784.832
1	60-69	23.4375	90	91	0.99	0.5625	8.5786	38.08	0	201.082	772.074	4.82546	0	0	1.62417	102.095	0.868777	1.34834	5.26871	0.777778	8.49282	780.653
0	60-69	24.977	94	97	0.97	0.569697	9.51838	95.12	1	237.769	894.728	5.4226	0	1	5.0291	161.744	0.85643	1.34335	5.1501	3.64444	9.23283	923.283
0	60-69	27.7634	102	105	0.97	0.579545	9.06973	73.26	1	251.776	925.112	5.25632	1	0	1.91491	173.584	0.838549	1.33869	4.84895	1.35616	8.79764	952.321
1	60-69	24.653	88	94	0.94	0.594595	8.62292	38.7	0	212.555	758.817	5.12714	0	0	1.5908	105.457	0.853961	1.33657	6.21632	0.801242	8.10555	810.555
0	60-69	30.8984	102	109	0.94	0.6375	9.38552	96.94	1	290.013	957.323	5.98327	1	0	1.99795	175.27	0.818935	1.3309	6.15365	1.50575	8.82239	1023.02
1	60-69	22.6993	85	82	1.04	0.561056	8.7192	35.1	1	197.926	741.132	4.89196	0	0	2.02239	97.697	0.861399	1.32978	5.62283	1.00775	9.06797	714.974
1	60-69	21.6413	83	90	0.92	0.546053	9.06881	34	0	196.249	752.711	4.95205	0	0	1.75247	88.6125	0.866897	1.32766	5.4136	0.871795	8.3433	816.193
0	60-69	36.3269	112	114	0.98	0.678788	8.96386	58.28	1	325.657	1003.95	6.08456	0	0	1.60381	210.726	0.794921	1.3272	6.39849	1.21569	8.78458	1021.88
1	60-69	33.1504	106	111	0.95	0.654321	9.212	74.4	1	305.378	976.472	6.02761	0	0	1.9061	164.498	0.807029	1.32702	6.25695	0.95092	8.7514	1022.53
1	60-69	31.5963	100	106	0.94	0.657895	9.31089	105.84	1	294.224	931.089	6.12559	0	0	4.54698	166.009	0.811561	1.32384	6.80424	2.33333	8.75224	986.954
0	60-69	25.0593	95	95	1	0.549133	9.71298	88.8	1	243.407	922.733	5.33372	0	0	3.43393	158.592	0.843441	1.3237	4.62548	2.46667	9.71298	922.733
1	60-69	29.7284	96	106	0.91	0.644295	8.76032	56.24	1	260.444	840.991	5.64424	0	0	2.28102	142.339	0.819528	1.32332	6.79643	1.1746	7.97189	928.594
1	60-69	21.4903	82	88	0.93	0.543046	9.11479	42.72	1	195.877	747.413	4.94976	0	0	2.68794	94.2994	0.863304	1.32062	5.42092	1.34848	8.47676	802.102
1	60-69	27.9421	95	100	0.95	0.608974	9.81516	160.21	1	274.235	932.44	5.97718	0	0	8.3838	154.882	0.826015	1.32009	6.00115	4.20388	9.3244	981.516
1	60-69	34.8087	107	107	1	0.672956	9.80204	73.5	1	341.209	1048.82	6.59634	0	0	2.24593	175.798	0.795963	1.31952	6.62282	1.14504	9.80204	1048.82
1	60-69	26.2985	92	93	0.99	0.589744	10.2452	149.94	1	269.449	942.558	6.04204	0	0	6.7357	141.621	0.832923	1.31775	5.76832	3.36641	10.1427	952.804
0	60-69	28.3447	99	98	1.01	0.589286	9.03706	57.8	1	256.11	894.669	5.32541	0	0	2.61639	167.713	0.821611	1.31619	5.25368	1.93182	9.12743	885.632
1	60-69	25.3902	90	95	0.95	0.580645	8.45395	35.52	0	214.646	760.855	4.90874	0	0	1.78772	112.534	0.836821	1.31619	5.70354	0.895161	8.03125	803.125
0	60-69	23.8751	90	95	0.95	0.545455	8.38881	26	1	200.325	754.993	4.57571	0	0	1.04276	113.097	0.845026	1.31553	4.87327	0.77037	7.96937	796.937
0	60-69	24.2507	93	90	1.03	0.536023	8.39568	21	1	203.595	780.798	4.50028	0	0	0.684435	115.142	0.842721	1.31536	4.46608	0.493421	8.64755	755.611
0	60-69	23.0518	88	90	0.98	0.536585	8.07466	14.03	0	186.121	710.57	4.33274	0	0	0.637512	94.3142	0.848382	1.31305	4.80939	0.472868	7.91316	726.719
1	60-69	28.125	96	105	0.91	0.6	9.20159	66.5	1	258.749	883.353	5.52096	0	0	2.40629	136.118	0.820634	1.31292	5.71091	1.19863	8.37345	966.167
1	60-69	26.1286	94	95	0.99	0.566265	8.6793	48.24	1	226.79	815.854	4.91478	0	0	2.3704	124.322	0.828571	1.30945	5.07194	1.15517	8.59251	824.534
1	60-69	36.5126	108	111	0.97	0.687898	9.43999	83	1	344.654	1019.52	6.49375	0	0	1.79	180.395	0.78315	1.30866	6.90511	0.932584	9.15679	1047.84
1	60-69	23.6128	86	88	0.98	0.558442	9.51421	60.2	1	224.631	818.222	5.31313	0	0	2.90656	109.269	0.84199	1.30839	5.47735	1.46259	9.32393	837.251
1	60-69	26.3298	93	93	1	0.574074	9.13289	50.75	1	240.469	849.359	5.24295	0	0	2.30769	124.133	0.825582	1.3064	5.32159	1.14173	9.13289	849.359
0	60-69	29.0437	99	101	0.98	0.592814	9.51262	94.52	1	276.247	941.75	5.63922	1	1	3.06831	173.168	0.810791	1.30414	5.33313	2.29752	9.32237	960.775
0	60-69	24.1288	88	94	0.94	0.553459	7.98262	15.64	0	192.621	702.47	4.41805	0	0	0.710266	97.2261	0.835783	1.30344	5.2032	0.539683	7.50366	750.366
1	60-69	21.7778	81	86	0.94	0.54	10.0309	97.75	1	218.473	812.504	5.41669	0	0	9.55144	114.671	0.848067	1.30019	5.42784	4.88506	9.42905	862.658
0	60-69	30.4772	99	99	1	0.614907	8.5413	36.38	0	260.339	845.589	5.2521	1	1	0.938689	147.799	0.79966	1.29661	5.84175	0.722973	8.5413	845.589
0	60-69	23.6324	89	97	0.92	0.529762	10.4079	89.76	1	245.939	926.304	5.51372	0	1	6.06423	145.733	0.833804	1.29585	4.58627	4.50602	9.57528	1009.57
1	60-69	23.7088	85	87	0.98	0.555556	9.07477	53.73	0	215.163	771.355	5.04154	0	0	2.72725	107.687	0.832658	1.29477	5.48648	1.39161	8.89327	789.505
0	60-69	23.067	87	96	0.91	0.527273	7.94261	12.32	0	183.236	691.007	4.18792	0	1	0.309603	70.1548	0.835826	1.29376	4.66579	0.232365	7.22778	762.491
1	60-69	24.5578	87	92	0.95	0.56129	9.187	44.95	1	225.633	799.269	5.15657	0	0	2.34541	110.719	0.827106	1.2937	5.46789	1.19231	8.72765	845.204
0	60-69	32.4622	100	110	0.91	0.641026	8.42235	26.25	1	273.389	842.235	5.39894	0	0	1.16934	154.976	0.786778	1.28921	6.38955	0.925926	7.66434	926.458
0	60-69	22.6627	89	91	0.98	0.502825	8.62865	27.12	0	195.525	767.95	4.3387	1	1	1.11032	110.071	0.835338	1.2892	3.99859	0.807143	8.45608	785.207
0	60-69	25.6612	96	108	0.89	0.527473	9.05362	43.71	0	232.316	869.148	4.77554	0	0	1.50619	144.663	0.817934	1.28876	4.10642	1.08462	8.05772	977.791
0	60-69	30.1021	98	105	0.93	0.604938	8.02605	21.45	0	241.584	786.553	4.85527	0	1	0.652355	135.923	0.795678	1.28749	5.68106	0.503876	7.46423	842.735
0	60-69	23.5102	90	97	0.93	0.514286	9.71818	63.5	1	228.474	874.636	4.99792	0	0	3.4319	138.28	0.828996	1.28727	4.18269	2.51485	9.03791	942.664
0	60-69	24.0055	87	89	0.98	0.537037	9.75846	91.74	0	234.301	848.986	5.24065	0	1	5.0846	136.222	0.8214	1.27991	4.89071	3.8972	9.56329	868.503
0	60-69	25.2092	91	99	0.92	0.538462	10.2803	52.78	1	259.166	935.506	5.53554	1	1	2.38786	135.441	0.814189	1.27906	4.64804	1.79646	9.45787	1017.75
1	60-69	25.1391	86	90	0.96	0.567657	8.58816	32.48	0	215.906	738.582	4.87513	0	0	1.37417	103.322	0.814189	1.27847	5.70507	0.716049	8.24463	772.934
0	60-69	23.04	89	94	0.95	0.5	8.48062	27.36	0	195.393	754.775	4.24031	1	0	0.893566	104.727	0.823869	1.27501	3.93879	0.655172	8.05659	797.178
1	60-69	24.8358	87	96	0.91	0.550633	8.30601	24.94	0	206.321	722.623	4.57356	0	0	1.15142	99.8573	0.813091	1.27416	5.21101	0.589041	7.55847	797.377
0	60-69	27.0641	95	100	0.95	0.549133	10.0893	77.4	1	273.015	958.48	5.54035	1	1	2.13803	148.938	0.801257	1.27373	4.62548	1.60248	9.5848	1008.93
0	60-69	29.3658	100	101	0.99	0.564972	10.083	103.95	1	296.137	1008.3	5.6966	0	0	3.26303	178.469	0.789682	1.27252	4.6589	2.43443	9.98215	1018.38
0	60-69	28.6851	96	97	0.99	0.57485	9.53091	93.93	1	273.442	914.968	5.47885	0	1	3.87467	166.153	0.79276	1.2725	5.13033	2.97059	9.4356	924.498
0	60-69	24.2215	89	91	0.98	0.523529	8.52544	21.36	0	206.486	758.764	4.46332	0	1	0.938255	107.15	0.81539	1.27244	4.44749	0.706349	8.35493	775.815
1	60-69	27.2793	91	95	0.96	0.575949	8.92938	55.77	0	243.593	812.573	5.14287	0	0	2.22744	126.222	0.798897	1.27166	5.51321	1.14966	8.5722	848.291
0	60-69	20.3125	79	84	0.94	0.49375	8.36976	14.56	0	169.99	661.211	4.13257	0	0	0.657822	57.7294	0.838928	1.27133	4.45944	0.509804	7.86758	703.06
1	60-69	27.4077	90	112	0.8	0.584416	8.80498	43.84	1	241.345	792.448	5.14577	0	0	1.86998	122.836	0.797813	1.27092	5.79569	0.978571	7.04399	986.158
1	60-69	27.5134	93	105	0.89	0.567073	8.58593	47.95	0	236.199	798.491	4.86885	0	0	1.68696	124.312	0.796829	1.27017	5.15963	0.85625	7.64148	901.523
0	60-69	25.4327	92	96	0.96	0.528736	8.41177	25.38	0	213.911	773.883	4.4476	0	0	1.03042	121.041	0.806464	1.26879	4.3706	0.770492	8.0753	807.53
1	60-69	24.9199	87	99	0.88	0.54717	9.19683	66.41	1	229.185	800.125	5.03223	0	0	1.18511	90.19	0.808704	1.26801	5.12864	0.607427	8.09321	910.487
1	60-69	26.1286	91	100	0.91	0.548193	8.94365	49.5	1	233.697	813.872	4.90284	0	0	1.53595	113.815	0.802127	1.26766	4.86683	0.773196	8.13872	894.365
0	60-69	24.4593	88	89	0.99	0.53012	8.92195	35.42	0	218.231	785.132	4.72971	0	0	1.57193	114.893	0.810587	1.26701	4.66184	1.20312	8.83273	794.054
1	60-69	32.431	96	105	0.91	0.644295	9.42195	91.96	1	305.554	904.507	6.07052	0	0	3.50729	162.145	0.773342	1.26699	6.79643	1.90551	8.57397	989.305
0	60-69	27.3356	94	101	0.93	0.552941	8.54441	33.35	0	233.604	803.175	4.72456	0	1	1.10194	131.086	0.794482	1.26506	4.77311	0.839416	7.9463	862.986
0	60-69	26.5731	92	97	0.95	0.547619	8.74875	42.66	0	232.454	804.885	4.79098	0	1	1.36588	127.767	0.797085	1.26324	4.78637	1.04636	8.31131	848.628
1	60-69	25.6837	84	86	0.98	0.57931	9.87483	113.1	1	253.586	829.485	5.72059	0	0	8.95038	134.604	0.801352	1.26282	6.17419	4.83333	9.67733	849.235
0	60-69	33.5153	106	111	0.95	0.59887	9.48403	84.46	1	317.905	1005.31	5.6797	0	1	2.39335	196.013	0.766462	1.26262	5.01957	1.82301	9.00983	1052.73
0	60-69	25.5206	91	92	0.99	0.52907	8.67249	31.2	1	221.322	789.197	4.58835	0	0	1.70364	127.149	0.80048	1.2601	4.44072	1.29032	8.58577	797.869
1	60-69	24.8777	85	95	0.89	0.551948	8.99896	48.06	1	223.894	764.912	4.96696	0	0	2.85397	113.504	0.803745	1.25987	5.39781	1.4958	8.00908	854.901
0	60-69	24.0882	86	93	0.92	0.527607	8.56895	25.2	0	206.426	736.93	4.52104	1	1	1.0956	99.2725	0.80761	1.25915	4.74347	0.851064	7.88344	796.913
0	60-69	22.3081	83	94	0.88	0.506098	9.16904	37.98	0	204.561	761.03	4.64043	1	0	2.27416	103.062	0.817863	1.25892	4.45948	1.75833	8.06875	861.889
1	60-69	23.1911	82	103	0.8	0.532468	10.0736	56.16	1	233.608	826.038	5.36388	0	0	4.22441	109.249	0.81253	1.25883	5.15929	2.20755	8.05891	1037.58
1	60-69	22.9398	81	102	0.79	0.532895	10.9632	281.98	1	251.495	888.017	5.84222	0	0	35.8656	140.445	0.813775	1.25847	5.25035	18.8615	8.66091	1118.24
1	60-69	28.7264	93	96	0.97	0.579439	8.1405	30.1	0	233.877	757.066	4.71692	0	0	1.37633	126.066	0.782632	1.25655	5.44711	0.716667	7.89628	781.488
1	60-69	31.1634	94	96	0.98	0.618421	8.90974	52.2	1	277.628	837.516	5.50997	0	0	2.09285	145.583	0.769915	1.25302	6.31281	1.13281	8.73155	855.335
1	60-69	21.933	81	85	0.95	0.504673	9.27833	39.56	1	203.474	751.545	4.68252	0	0	2.79197	95.8593	0.815985	1.25248	4.5694	1.43333	8.81441	788.658
1	60-69	21.9076	80	100	0.8	0.509554	9.39843	54.56	1	205.92	751.874	4.78901	0	0	3.2699	97.9189	0.815475	1.25146	4.75987	1.69863	7.51874	939.843
0	60-69	29.34	94	96	0.98	0.580247	8.57499	24.07	1	251.59	806.05	4.97561	0	0	0.879235	126.91	0.77636	1.25087	5.39346	0.697479	8.40349	823.199
1	60-69	28.8415	92	100	0.92	0.582278	8.6035	41.48	0	248.125	791.522	5.00963	0	0	1.86471	131.005	0.77824	1.25033	5.5888	0.983871	7.91522	860.35
1	60-69	26.1249	85	90	0.94	0.57047	8.69412	36.72	0	227.09	739	4.95973	0	0	1.67133	110.401	0.790901	1.24989	5.85943	0.900662	8.17247	782.47
1	60-69	26.1249	85	106	0.8	0.57047	8.62779	33.75	0	225.358	733.362	4.9219	0	0	1.3331	106.263	0.790901	1.24989	5.85943	0.718391	6.90223	914.546
0	60-69	23.526	89	95	0.94	0.490358	8.83388	44.88	0	207.861	786.215	4.33176	0	1	2.86665	129.665	0.804611	1.24954	3.7373	2.125	8.30384	839.218
0	60-69	28.1969	92	99	0.93	0.567901	8.89858	43.47	1	250.94	818.67	5.05352	1	0	2.13939	137.369	0.780242	1.24883	5.24974	1.69474	8.27568	880.96
0	60-69	23.8281	84	88	0.95	0.525	10.6922	49.21	1	254.796	898.149	5.61343	1	1	2.72957	111.617	0.801972	1.2481	4.82706	2.15833	10.1576	940.918
1	60-69	22.1893	80	92	0.87	0.512821	8.0071	15.62	0	177.678	640.568	4.1062	0	0	0.745877	73.3158	0.811144	1.24747	4.83848	0.39011	6.96618	736.653
0	60-69	27.5802	92	97	0.95	0.554217	8.31757	23.49	0	229.399	765.217	4.60974	0	0	0.862153	118.261	0.782232	1.24741	4.93519	0.674419	7.90169	806.805
1	60-69	25.5457	85	94	0.9	0.555556	9.16178	53.73	1	234.083	778.751	5.08988	0	0	2.85528	116.856	0.792248	1.24735	5.48648	1.51908	8.2456	861.207
0	60-69	24.5546	88	98	0.9	0.51462	9.33829	59.57	0	229.255	821.769	4.80567	1	1	3.09804	129.434	0.796581	1.24593	4.31561	2.37615	8.40446	915.152
0	60-69	24.8591	88	95	0.93	0.52071	8.46679	23.23	0	210.484	745.077	4.40874	0	1	0.908419	103.014	0.794723	1.24558	4.45038	0.701389	7.87411	804.345
0	60-69	26.6097	91	97	0.94	0.538462	9.53351	60.84	1	253.687	867.55	5.13343	1	1	3.28156	142.037	0.785364	1.24495	4.64804	2.54348	8.9615	924.751
1	60-69	23.4221	82	103	0.8	0.525641	8.31191	21.12	0	194.665	681.576	4.36908	0	0	0.83328	82.2615	0.801988	1.24455	4.99328	0.437811	6.64953	856.126
1	60-69	32.4986	95	102	0.93	0.629139	8.80042	52.17	0	286.014	836.04	5.53669	0	0	2.31069	153.849	0.759146	1.24416	6.49803	1.27027	8.1844	897.643
1	60-69	27.1203	88	96	0.92	0.564103	8.46359	29.7	0	229.533	744.796	4.77433	0	0	0.899139	105.959	0.780532	1.24121	5.4581	0.478261	7.7865	812.505
1	60-69	27.6787	86	94	0.91	0.589041	8.51238	27.72	1	235.623	732.065	5.01414	0	0	1.19821	112.728	0.777842	1.24114	6.24846	0.66	7.74627	800.164
1	60-69	29.7284	90	92	0.98	0.604027	8.1335	19.52	1	241.809	732.015	4.91285	0	0	0.94919	121.364	0.768308	1.24062	6.28503	0.521368	7.97083	748.282
1	60-69	28.0404	90	92	0.98	0.56962	9.64344	96.64	1	270.402	867.909	5.4931	0	0	4.34654	140.211	0.775755	1.2405	5.43763	2.30534	9.45057	887.196
1	60-69	23.0112	81	102	0.79	0.519231	8.64367	29.21	0	198.891	700.137	4.48806	0	0	1.62896	91.9177	0.801611	1.2403	4.91587	0.858108	6.8285	881.654
0	60-69	24.093	86	90	0.96	0.511905	9.003	35.07	0	216.882	774.258	4.60868	0	0	1.51381	106.381	0.795396	1.24014	4.38629	1.17606	8.64288	810.27
0	60-69	25.2163	89	101	0.88	0.517442	8.84888	28.32	0	223.169	787.55	4.57878	0	1	1.13611	111.916	0.789171	1.23982	4.31356	0.874074	7.78701	893.737
1	60-69	24.9199	85	101	0.84	0.534591	9.49489	91.8	1	236.613	807.066	5.07589	0	0	5.53932	125.091	0.790114	1.23886	4.97956	2.90598	7.97571	958.984
1	60-69	29.9688	92	102	0.9	0.593548	8.85379	45.9	1	265.348	814.549	5.25515	0	0	1.62348	134.024	0.765907	1.2384	5.86073	0.876623	7.96841	903.087
0	60-69	24.4418	88	97	0.91	0.505747	9.38298	69.92	1	229.32	825.702	4.74541	1	1	3.93405	134.261	0.792111	1.23798	4.1222	3.0099	8.53851	910.149
0	60-69	26.7229	89	100	0.89	0.546012	9.69712	24.72	0	259.107	863.044	5.29475	0	0	0.611609	96.4036	0.779903	1.23717	4.95612	0.485849	8.63044	969.712
1	60-69	28.3987	90	96	0.94	0.573248	9.88901	111.36	1	280.848	890.011	5.66886	0	0	6.51202	147.79	0.771662	1.23656	5.52456	3.48	9.29567	949.345
0	60-69	28.4011	96	106	0.91	0.536313	8.71894	44.02	1	247.618	837.018	4.67608	0	1	1.80854	149.307	0.770823	1.23524	4.29058	1.37864	7.93423	924.207
0	60-69	29.0174	93	100	0.93	0.563636	8.59365	34.44	0	249.388	799.209	4.84369	0	1	1.40355	133.023	0.766717	1.23306	5.08088	1.11818	7.99209	859.365
0	60-69	29.2101	91	94	0.97	0.579618	8.48161	28.08	0	247.748	771.827	4.91609	0	1	1.05711	119.719	0.765719	1.23282	5.60111	0.864	8.22716	797.271
1	60-69	34.2466	95	111	0.86	0.650685	9.158	72.15	1	313.662	870.01	5.95897	0	0	2.43367	163.344	0.745537	1.23257	7.04764	1.38298	7.87588	1016.54
0	60-69	26.8923	90	96	0.94	0.538922	8.60861	27.25	1	231.486	774.775	4.63937	0	1	1.06359	115.037	0.775887	1.23209	4.72506	0.838462	8.09209	826.427
1	60-69	24.3418	83	90	0.92	0.528662	9.41988	56	1	229.28	781.85	4.97994	0	0	3.3528	112.15	0.788667	1.23176	4.98911	1.77778	8.66629	847.789
1	60-69	25.6312	84	92	0.91	0.54902	8.86838	41.34	0	227.297	744.944	4.86892	0	0	1.70393	107.326	0.781186	1.23062	5.40589	0.919075	8.07023	815.891
1	60-69	26.054	83	93	0.89	0.564626	8.92631	27.75	0	232.53	740.884	5.04002	0	0	1.52611	106.569	0.778939	1.23043	5.88273	0.840909	7.94442	830.147
1	60-69	24.8777	83	84	0.99	0.538961	9.43395	71.25	0	234.717	783.018	5.08453	0	0	4.38829	119.159	0.784833	1.23023	5.23878	2.35537	9.33961	792.452
0	60-69	24.3141	85	96	0.89	0.512048	8.43715	17.8	0	205.107	717.158	4.32023	0	0	0.622522	82.1765	0.786066	1.22746	4.45697	0.491713	7.50906	809.967
0	60-69	29.0437	93	102	0.91	0.556886	9.02003	43.96	1	261.942	838.863	5.02313	1	1	1.79058	138.393	0.761652	1.2251	4.92764	1.42727	8.20823	920.043
1	60-69	29.6158	91	98	0.93	0.579618	8.63576	47.52	1	255.791	785.854	5.00544	0	0	2.07567	135.557	0.75871	1.22434	5.60111	1.125	8.03126	846.305
0	60-69	21.2183	78	89	0.88	0.484472	9.348	30.16	1	198.365	729.144	4.52884	1	1	1.96765	80.7106	0.802062	1.22433	4.31499	1.57823	8.22624	831.972
0	60-69	23.4586	84	97	0.87	0.497041	9.43465	48.07	1	221.337	792.511	4.68941	1	1	2.42567	108.969	0.7885	1.22394	4.18701	1.90226	8.20815	915.161
0	60-69	28.8459	93	103	0.9	0.551929	10.4069	200.2	1	300.238	967.837	5.74384	0	1	9.00554	173.372	0.761717	1.22381	4.81631	7.15	9.36617	1071.91
0	60-69	30.1194	94	98	0.96	0.569697	8.9724	44.08	1	270.249	843.405	5.11155	1	0	1.18676	133.716	0.755942	1.22331	5.1501	0.955975	8.6135	879.295
1	60-69	26.2227	85	93	0.91	0.548387	8.49344	32.4	0	222.698	721.943	4.6577	0	0	1.51158	109.12	0.773514	1.22317	5.31087	0.816327	7.72903	789.89
1	60-69	23.9512	84	96	0.88	0.506024	8.84521	37.7	0	211.843	742.997	4.47589	0	0	1.76743	100.377	0.784645	1.22218	4.38871	0.917722	7.78378	849.14
1	60-69	27.6398	88	98	0.9	0.556962	8.8623	53.1	1	244.954	779.882	4.93596	0	0	2.76542	128.45	0.765827	1.22169	5.28653	1.48739	7.97607	868.505
1	60-69	29.903	90	100	0.9	0.588235	10.4409	201.92	1	312.184	939.685	6.14173	0	0	13.7917	166.411	0.755243	1.22071	5.88969	7.60241	9.39685	1044.09
0	60-69	31.1983	95	103	0.92	0.58104	8.80055	48	1	274.577	836.052	5.11347	1	1	1.90872	148.016	0.749683	1.22032	5.34063	1.5534	8.0965	906.456
1	60-69	29.0943	89	101	0.88	0.577922	9.1197	65.72	1	265.292	811.653	5.27047	0	0	2.49464	134.641	0.758155	1.21983	5.71608	1.36774	8.02533	921.089
0	60-69	25.0636	86	91	0.95	0.51497	8.81451	30.03	0	220.892	758.048	4.53921	1	1	1.04766	98.1003	0.777041	1.21953	4.45514	0.831395	8.37378	802.12
1	60-69	28.764	89	98	0.91	0.570513	9.07248	60.45	1	260.924	807.451	5.17597	0	0	2.28092	131.567	0.759035	1.21892	5.53563	1.24204	8.25596	889.103
0	60-69	23.833	81	87	0.93	0.519231	10.0378	71.68	1	239.201	813.062	5.21194	1	1	3.93004	108.572	0.783075	1.21873	4.91587	3.22302	9.33516	873.289
0	60-69	21.6333	81	91	0.89	0.47093	8.26539	13.44	0	178.78	669.496	3.89242	0	0	0.591749	64.6608	0.795497	1.21824	3.8054	0.461538	7.35619	752.15
1	60-69	29.4023	93	109	0.85	0.556886	8.912	45.85	1	262.013	828.816	4.96297	0	0	1.93823	135.26	0.755447	1.21761	4.92764	1.02344	7.5752	971.409
1	60-69	20.9321	75	87	0.86	0.490196	8.9505	30.43	0	187.334	671.287	4.3875	0	0	2.20576	82.0963	0.798313	1.21586	4.68142	1.19333	7.69743	778.693
0	60-69	27.5134	89	103	0.86	0.542683	8.84934	43.68	0	243.445	787.591	4.80238	1	1	1.77468	122.823	0.762557	1.21554	4.87941	1.43307	7.61043	911.482
0	60-69	27.0169	90	98	0.92	0.526316	8.72867	22.25	1	235.849	785.58	4.59404	0	0	0.703775	105.685	0.764401	1.21479	4.44426	0.55625	8.03038	855.41
1	60-69	27.0258	84	94	0.89	0.563758	10.6655	170.3	1	288.288	895.9	6.01275	0	0	10.5164	144.784	0.76413	1.21442	5.77437	5.84821	9.49228	1002.56
0	60-69	30.4832	93	94	0.99	0.574074	9.35775	49	1	285.224	870.271	5.37204	1	1	2.09236	142.13	0.748776	1.21414	5.32159	1.71569	9.26418	879.629
0	60-69	21.6788	84	97	0.87	0.451613	8.6866	24.32	0	188.326	729.674	3.92298	0	0	1.10395	90.4985	0.792196	1.21361	3.22384	0.831169	7.55734	842.6
0	60-69	23.4375	81	92	0.88	0.50625	9.55827	40	1	224.046	774.22	4.83887	0	0	2.62862	99.3171	0.781899	1.21351	4.60644	2.13675	8.41128	879.361
0	60-69	24.6094	83	89	0.93	0.51875	8.32321	16.02	0	204.834	690.826	4.31766	1	0	0.780819	80.8765	0.775564	1.2135	4.75351	0.635714	7.74058	740.765
1	60-69	22.3047	79	92	0.86	0.49375	8.71946	28.77	0	194.444	688.837	4.30523	0	0	1.91073	89.5138	0.7882	1.21323	4.45944	1.01481	7.49874	802.19
1	60-69	23.1911	79	87	0.91	0.512987	9.06254	33.39	0	210.16	715.941	4.64897	0	0	1.89119	93.5029	0.782803	1.21277	4.92093	1.02581	8.24691	788.441
1	60-69	29.3847	88	99	0.89	0.582781	7.97001	22.2	0	234.159	701.361	4.64478	0	0	0.940836	118.207	0.75205	1.21201	5.91765	0.524823	7.09331	789.031
0	60-69	26.2596	88	92	0.96	0.52071	9.07522	33.58	0	238.315	798.62	4.72556	1	1	1.19937	109.694	0.766209	1.21191	4.45038	0.954248	8.71221	834.92
1	60-69	29.5159	89	100	0.89	0.577922	8.11697	26.04	0	239.613	722.41	4.69097	0	0	0.992724	120.672	0.750917	1.21109	5.71608	0.54902	7.2241	811.697
1	60-69	29.0487	88	99	0.89	0.575163	9.18659	61.2	1	266.871	808.42	5.28379	0	0	2.68791	134.763	0.752869	1.21101	5.72835	1.48905	8.17607	909.473
1	60-69	26.1066	85	100	0.85	0.534591	9.01752	36.72	1	235.447	766.489	4.82068	0	0	1.4264	107.292	0.765986	1.21037	4.97956	0.768362	7.66489	901.752
1	60-69	31.6242	92	101	0.91	0.597403	9.44688	68.34	1	298.71	869.113	5.64359	0	0	2.74929	150.581	0.741335	1.20946	5.95497	1.53435	8.59666	954.135
1	60-69	27.4714	86	90	0.96	0.554839	9.00818	44.8	1	247.455	774.704	4.99809	0	0	2.35292	123.171	0.758715	1.20911	5.38937	1.29032	8.64786	810.737
1	60-69	24.2188	82	94	0.87	0.5125	9.81651	91.92	0	237.756	804.954	5.03096	0	0	4.1366	114.291	0.774437	1.20851	4.67997	2.21387	8.54036	922.752
0	60-69	23.9512	83	98	0.85	0.5	9.56892	24.84	0	229.176	794.22	4.78446	1	1	1.18603	89.6904	0.775304	1.20763	4.32046	0.951724	8.13358	937.754
0	60-69	20.0288	74	85	0.87	0.468354	8.40643	9.18	0	168.381	622.076	3.93719	1	1	0.747801	43.4953	0.798238	1.20684	4.23062	0.614458	7.3136	714.547
1	60-69	27.3399	85	92	0.92	0.555556	9.66265	87.21	1	264.177	821.326	5.36814	0	0	3.1556	126.513	0.757196	1.20572	5.48648	1.74595	8.88964	888.964
1	60-69	25.2994	82	92	0.89	0.532468	8.25797	22.32	0	208.927	677.154	4.3971	0	0	0.936819	93.4886	0.766738	1.20524	5.15929	0.513812	7.34959	759.733
0	60-69	25.0995	85	98	0.87	0.508982	10.0785	94.8	1	252.97	856.67	5.12976	0	1	4.57285	127.483	0.767274	1.20449	4.38769	3.67442	8.76827	987.69
1	60-69	22.6562	79	92	0.86	0.49375	9.22435	46.83	0	209.024	728.724	4.55452	0	0	3.81981	102.445	0.780025	1.20378	4.45944	2.04587	7.93294	848.64
0	60-69	20.5688	75	80	0.94	0.471698	8.19701	7	0	168.612	614.776	3.86651	0	0	0.722231	47.0626	0.792301	1.20318	4.2351	0.59322	7.70519	655.761
1	60-69	30.0215	90	106	0.85	0.573248	8.69278	28.8	1	260.957	782.35	4.98312	0	0	1.09315	125.588	0.743597	1.20268	5.52456	0.604027	7.38886	921.434
1	60-69	29.6665	90	115	0.78	0.566038	8.57905	36.16	0	254.54	772.115	4.85607	0	0	1.21884	125.684	0.744788	1.20222	5.35237	0.668639	6.69166	986.591
1	60-69	27.1203	85	95	0.89	0.544872	8.13677	22.68	1	220.669	691.625	4.4335	0	0	1.10535	107.807	0.753923	1.1989	5.22562	0.608696	7.24173	772.993
0	60-69	30.0838	94	100	0.94	0.546512	9.59749	82.36	1	288.692	902.164	5.24514	0	0	2.69317	152.037	0.740983	1.19887	4.63153	2.16794	9.02164	959.749
1	60-69	25.6369	83	93	0.89	0.525316	8.62134	26.75	0	221.051	715.572	4.52893	0	0	1.43057	103.588	0.759461	1.19644	4.90906	0.781022	7.673	801.785
0	60-69	28.8415	88	105	0.84	0.556962	8.97037	39.1	1	258.705	789.392	4.99615	0	0	1.96722	121.279	0.744404	1.19596	5.28653	1.65049	7.53511	941.889
0	60-69	24.4208	83	92	0.9	0.498498	7.85746	9.72	0	191.879	652.169	3.91693	1	0	0.524413	72.0001	0.764183	1.19417	4.28649	0.425197	7.07171	722.886
1	60-69	27.6398	86	99	0.87	0.544304	8.97996	50.68	1	248.206	772.276	4.88783	0	0	2.31601	123.914	0.748422	1.19392	5.1355	1.27465	7.81256	889.016
0	60-69	27.8852	88	96	0.92	0.536585	8.35823	22.77	0	233.111	735.524	4.4849	1	1	0.626573	94.831	0.747271	1.19384	4.80939	0.515625	7.68957	802.39
0	60-69	24.3824	83	98	0.85	0.497006	8.31757	10.62	0	202.782	690.359	4.13388	1	0	0.527744	72.152	0.76384	1.19332	4.25283	0.427536	7.06994	815.122
1	60-69	22.3757	78	86	0.91	0.484472	8.97724	29.2	0	200.911	700.225	4.34922	0	0	1.86864	88.6268	0.77416	1.19225	4.31499	1.0069	8.16929	772.043
1	60-69	24.0346	80	88	0.91	0.506329	9.55816	67.32	0	229.682	764.652	4.83957	0	0	4.21188	112.061	0.764194	1.19101	4.68277	2.30075	8.69792	841.118
1	60-69	20.3125	74	84	0.88	0.4625	9.3738	32.8	1	190.382	693.661	4.33538	0	0	3.72266	86.294	0.785832	1.19087	4.09219	2.0098	8.24895	787.4
1	60-69	23.3377	79	99	0.8	0.496855	8.44215	21.42	0	197.04	666.93	4.19453	0	0	1.04694	83.6589	0.767167	1.1898	4.5327	0.569832	6.75372	835.773
1	60-69	23.8054	78	89	0.88	0.513158	9.5279	51.4	1	226.859	743.176	4.88932	0	0	4.39192	109.103	0.76452	1.18962	5.00562	2.44762	8.38455	847.983
0	60-69	23.5101	80	87	0.92	0.493827	9.14181	22.8	0	214.924	731.345	4.51448	1	1	1.38632	81.7613	0.765883	1.18926	4.38867	1.14286	8.41047	795.338
0	60-69	26.079	85	90	0.94	0.515152	8.67468	26.2	0	226.236	737.348	4.46877	1	0	1.13224	97.2618	0.75246	1.18879	4.52753	0.929078	8.1542	780.721
0	60-69	23.5556	77	85	0.91	0.513333	9.73101	34.68	1	229.263	749.288	4.99525	1	0	3.12107	87.9787	0.765096	1.18843	5.09264	2.67593	8.85522	827.136
1	60-69	28.9811	89	95	0.94	0.546012	9.32493	77.81	1	270.237	829.919	5.09153	0	0	4.06083	141.975	0.738844	1.18799	4.95612	2.22124	8.76544	885.869
0	60-69	30.0801	86	93	0.92	0.585034	9.17053	34.65	0	275.85	788.666	5.36507	0	1	0.992297	98.6247	0.733366	1.18652	6.14504	0.873016	8.43689	852.86
1	60-69	26.6728	85	92	0.92	0.524691	9.10775	54.54	1	242.904	774.158	4.77876	0	0	3.85816	125.963	0.748082	1.18632	4.7472	2.10417	8.37913	837.913
0	60-69	24.977	83	97	0.86	0.50303	7.96393	12.24	0	198.939	661.006	4.0061	1	1	0.552366	73.3347	0.756209	1.18615	4.38933	0.453333	6.84898	772.501
1	60-69	27.8876	85	95	0.89	0.548387	9.51568	85.05	1	265.392	808.833	5.21828	0	0	5.98645	139.007	0.742413	1.1861	5.31087	3.35106	8.46896	903.99
0	60-69	22.0325	79	91	0.87	0.466077	8.93465	19.88	0	196.83	705.837	4.16423	1	1	1.07928	71.3238	0.772087	1.186	3.82746	0.871166	7.77314	813.053
0	60-69	23.2254	80	95	0.84	0.481928	9.23429	39.3	0	214.513	738.743	4.45026	0	0	2.88157	97.3214	0.76277	1.18203	4.11578	2.36036	7.75681	877.258
0	60-69	25.0399	83	99	0.84	0.5	9.46979	37.98	0	237.124	785.993	4.7349	0	0	2.29235	104.45	0.752666	1.18108	4.32046	1.88393	7.95462	937.509
1	60-69	27.4714	84	101	0.83	0.541935	8.31034	23.66	0	228.285	698.068	4.50367	0	0	1.36202	111.77	0.741071	1.18099	5.23239	0.764706	6.89758	839.344
1	60-69	25.721	81	87	0.93	0.525974	8.62206	27.6	0	221.759	698.387	4.53498	0	0	1.65971	104.617	0.749087	1.18074	5.07982	0.930233	8.01852	750.119
1	60-69	25.8478	83	99	0.84	0.515528	9.01635	44.5	0	233.073	748.357	4.64818	0	0	1.97875	110.12	0.748255	1.18039	4.67792	1.08537	7.57374	892.619
1	60-69	25.4767	81	89	0.91	0.519231	9.16487	46.69	1	233.521	742.355	4.75868	0	0	2.65814	111.728	0.749022	1.17876	4.91587	1.48175	8.34003	815.674
0	60-69	25.6489	85	90	0.94	0.497076	9.33209	23.4	0	239.368	793.228	4.63876	0	0	1.1069	96.5576	0.74738	1.1775	4.12273	0.9	8.77217	839.888
1	60-69	27.3399	83	98	0.85	0.542484	9.63939	43.75	1	263.541	800.07	5.22921	0	0	1.95475	116.838	0.73938	1.17735	5.32532	1.10759	8.19348	944.661
1	60-69	26.5643	82	96	0.85	0.532468	9.3051	50.88	1	247.143	763.018	4.95466	0	0	2.61032	117.382	0.7422	1.17619	5.15929	1.47222	7.90934	893.29
1	60-69	27.4762	82	91	0.9	0.550336	9.45747	65.28	1	259.891	775.512	5.20478	0	0	4.82528	130.906	0.737761	1.17575	5.60431	2.77551	8.51172	860.63
0	60-69	27.8159	86	95	0.91	0.530864	9.1892	49.56	0	255.644	790.271	4.87822	0	1	2.30049	117.365	0.736002	1.17535	4.81895	1.93443	8.36217	872.974
1	60-69	23.3377	78	90	0.87	0.490566	8.60379	20.4	0	200.813	671.096	4.22073	0	0	1.45693	88.6021	0.757456	1.17474	4.45828	0.80315	7.4853	774.341
1	60-69	22.2063	77	95	0.81	0.472393	9.13487	37.43	0	202.885	703.385	4.31524	0	0	2.60708	92.6634	0.763389	1.17417	4.10626	1.41727	7.39924	867.813
1	60-69	30.4577	89	107	0.83	0.559748	8.25838	25.42	0	251.55	734.996	4.62262	0	0	1.37233	129.72	0.723703	1.17332	5.27777	0.773585	6.85446	883.647
1	60-69	21.2306	74	87	0.85	0.468354	8.44456	15.04	0	179.278	624.897	3.95505	0	0	1.26054	72.8659	0.767825	1.17218	4.23062	0.696296	7.17787	734.676
1	60-69	29.7124	86	97	0.89	0.563934	8.88708	47.04	1	264.035	764.288	5.01173	0	0	2.30203	133.144	0.725947	1.17211	5.61262	1.32283	7.9095	862.046
1	60-69	25.7812	82	95	0.86	0.5125	9.06022	38.64	0	233.573	742.938	4.64337	0	0	2.28672	111.3	0.742822	1.17132	4.67997	1.26772	7.79179	860.721
0	60-69	27.7541	87	95	0.92	0.51632	9.54523	52.8	1	264.88	830.435	4.9284	0	0	2.22385	120.427	0.731142	1.16716	4.41858	1.84615	8.78161	906.796
0	60-69	27.1816	83	92	0.9	0.528662	9.18332	43.92	0	249.603	762.215	4.85488	0	1	2.72817	109.017	0.732731	1.16564	4.98911	2.34615	8.26499	844.865
1	60-69	22.1003	76	91	0.84	0.469136	8.80343	26.82	0	194.556	669.06	4.13	0	0	1.52371	81.7253	0.758212	1.16528	4.1021	0.837079	7.39488	801.112
0	60-69	28.056	86	106	0.81	0.525994	8.76032	31.08	0	245.815	753.388	4.60788	0	0	1.29739	104.985	0.728432	1.16493	4.70625	1.0963	7.09586	928.594
0	60-69	26.8923	85	96	0.89	0.508982	8.86703	31.2	0	238.435	753.698	4.51316	0	1	1.66868	105.861	0.732783	1.16364	4.38769	1.39286	7.89166	851.235
1	60-69	27.8293	83	97	0.86	0.538961	9.08159	47.5	0	252.741	753.772	4.89463	0	0	3.19082	126.625	0.72831	1.16316	5.23878	1.82692	7.81017	880.915
1	60-69	25.711	81	97	0.84	0.509434	8.76182	31.74	0	225.267	709.708	4.46357	0	0	1.56862	103.723	0.737407	1.16225	4.68159	0.878981	7.35993	849.897
0	60-69	20.5191	75	84	0.89	0.438596	8.29929	8	0	170.301	622.447	3.64004	1	1	0.667905	45.4292	0.765227	1.1616	3.48053	0.547945	7.38637	697.14
0	60-69	22.0604	74	87	0.85	0.477419	8.97563	15.12	0	198.002	664.197	4.28514	1	0	1.454	59.7565	0.755656	1.161	4.4485	1.25373	7.62928	780.88
1	60-69	27.1918	81	96	0.84	0.536424	8.60788	21.62	0	234.048	697.238	4.61747	0	0	1.29932	107.088	0.728962	1.15971	5.3382	0.752	7.23062	826.357
0	60-69	25.8761	79	90	0.88	0.523179	8.22518	10.92	0	212.868	649.789	4.30324	1	0	0.620478	61.5225	0.734863	1.15948	5.17282	0.545455	7.23816	740.266
0	60-69	24.623	82	100	0.82	0.479532	8.80006	26.18	0	216.658	721.605	4.21991	1	1	1.43705	90.5719	0.740893	1.15936	3.92995	1.18462	7.21605	880.006
1	60-69	28.4799	85	106	0.8	0.534591	9.28945	64.26	0	264.564	789.603	4.96606	0	0	2.85651	130.492	0.722817	1.15884	4.97956	1.61905	7.43156	984.682
1	60-69	21.4844	74	87	0.85	0.4625	8.30601	13.76	0	178.413	614.645	3.84153	0	0	1.05974	71.121	0.75699	1.15793	4.09219	0.589041	7.06011	722.623
0	60-69	29.7527	90	112	0.8	0.526316	9.86683	70.25	1	293.538	888.015	5.19307	1	1	2.7129	136.936	0.716792	1.15759	4.44426	2.26613	7.89346	1105.08
1	60-69	22.806	74	92	0.8	0.490066	8.94863	21.44	0	204.118	662.199	4.38542	0	0	1.44149	82.5039	0.748819	1.15689	4.75969	0.82716	7.15891	823.274
1	60-69	27.7344	84	88	0.95	0.525	9.58714	75.4	1	265.851	805.32	5.03325	0	0	6.58508	137.677	0.724781	1.15687	4.82706	3.71795	9.10779	843.669
0	60-69	28.6048	86	94	0.91	0.527607	8.7783	21.63	0	251.06	754.934	4.6315	1	0	0.842989	95.7208	0.720188	1.15547	4.74347	0.72028	7.98826	825.161
0	60-69	24.5089	81	98	0.83	0.47929	8.23306	14.24	0	201.792	666.878	3.94602	0	0	0.644069	68.6303	0.738457	1.15466	3.98961	0.536145	6.83344	806.839
1	60-69	26.8407	79	91	0.87	0.537415	9.16412	36.96	1	245.965	723.965	4.92493	0	0	2.4296	114.426	0.726841	1.15384	5.53327	1.43089	7.97278	833.935
0	60-69	22.3214	77	89	0.87	0.458333	8.32746	9.72	1	185.869	641.214	3.81675	0	1	1.06768	62.7326	0.749356	1.15358	3.78701	0.89011	7.24489	741.144
0	60-69	27.3438	83	98	0.85	0.51875	7.9375	11.7	0	217.011	658.812	4.11758	1	0	0.443122	69.1491	0.722957	1.15123	4.75351	0.382353	6.74687	777.875
0	60-69	26.4236	85	94	0.9	0.488506	9.62911	52.2	1	254.401	818.474	4.70387	0	0	4.15484	123.045	0.726357	1.15006	3.936	3.43421	8.6662	905.136
1	60-69	26.3146	79	90	0.88	0.523179	9.09976	38.01	1	239.415	718.881	4.7608	0	0	2.8261	114.2	0.726675	1.14978	5.17282	1.64545	8.00779	818.978
0	60-69	20.5693	73	92	0.79	0.442424	8.39766	6.64	0	172.74	613.029	3.71533	0	1	0.655697	37.5878	0.757009	1.14959	3.69911	0.553333	6.63415	772.585
0	60-69	22.8374	78	91	0.86	0.458824	8.94114	22.23	0	204.216	697.409	4.10241	0	0	1.4563	75.0268	0.743201	1.14847	3.73216	1.21277	7.68938	813.644
0	60-69	26.4915	83	92	0.9	0.5	8.65707	19.08	0	229.326	718.537	4.32854	1	0	0.969355	86.5739	0.724914	1.14827	4.32046	0.821705	7.79137	796.451
1	60-69	21.6206	71	77	0.92	0.47651	9.01335	18.33	0	194.869	639.948	4.29495	0	0	1.51612	75.2423	0.749467	1.14764	4.67042	0.88125	8.29228	694.028
1	60-69	30.863	88	102	0.86	0.546584	8.53568	33.6	0	263.411	751.14	4.66546	0	0	1.14629	128.235	0.704873	1.14531	5.04121	0.658824	7.34068	870.639
0	60-69	25.4028	81	89	0.91	0.487952	9.17178	32.16	0	232.963	742.914	4.47539	0	0	2.13351	95.5558	0.727517	1.14436	4.18399	1.81081	8.34632	816.288
0	60-69	19.4932	72	93	0.77	0.421053	8.5506	4.2	0	166.651	615.643	3.60025	0	0	0.562378	30.007	0.760173	1.14411	3.28809	0.46875	6.58396	795.206
0	60-69	26.1286	82	89	0.92	0.493976	9.72331	45.05	0	254.07	797.311	4.80308	0	0	2.08875	99.4574	0.722796	1.14229	4.25222	1.77852	8.94544	865.374
0	60-69	26.6389	80	90	0.89	0.516129	8.26292	12.15	0	220.124	661.034	4.26473	0	0	0.584818	64.0909	0.72041	1.14219	4.91863	0.515924	7.354	743.663
1	60-69	29.4755	82	92	0.89	0.552189	8.99422	44.88	1	265.15	737.526	4.96651	0	0	3.18156	132.893	0.705197	1.13709	5.65133	1.90816	8.00486	827.468
0	60-69	20.1956	72	89	0.81	0.428571	8.04388	4.48	0	162.486	579.16	3.44738	1	1	0.539126	29.4896	0.749043	1.13403	3.45451	0.457143	6.51555	715.906
1	60-69	31.2488	87	98	0.89	0.54717	9.04462	51.33	1	282.644	786.882	4.94894	0	0	2.15816	140.148	0.695449	1.13234	5.12864	1.26429	8.04971	886.373
1	60-69	22.231	75	84	0.89	0.449102	9.16779	39.27	1	203.8	687.584	4.11727	0	0	3.25705	94.6761	0.734058	1.12927	3.71389	1.8189	8.15933	770.094
1	60-69	25.5178	78	87	0.9	0.495238	9.02781	35.4	0	230.39	704.17	4.47092	0	0	2.10678	105.243	0.717066	1.12877	4.56938	1.22069	8.12503	785.42
0	60-69	23.7729	78	92	0.85	0.460177	8.53505	14.3	0	202.878	665.734	3.92763	0	0	0.979815	66.8176	0.72464	1.12731	3.7621	0.833333	7.25479	785.225
0	60-69	24.6755	80	96	0.83	0.465116	8.5167	16.2	0	210.192	681.336	3.96126	0	1	1.11019	77.2154	0.719695	1.12659	3.74193	0.93913	7.06886	817.603
1	60-69	26.3702	79	97	0.81	0.503185	9.39869	40.74	1	247.844	742.497	4.72928	0	0	2.54041	113.185	0.711652	1.1264	4.68349	1.48092	7.61294	911.673
1	60-69	26.986	79	85	0.93	0.512987	8.81723	29.61	0	237.977	696.561	4.52313	0	0	1.82184	110.279	0.707578	1.12427	4.92093	1.07634	8.20003	749.465
1	60-69	25.1532	77	94	0.82	0.490446	8.35034	19.76	0	210.011	642.976	4.09539	0	0	0.834781	85.3527	0.715835	1.12413	4.53079	0.485981	6.84728	784.932
1	60-69	30.385	84	95	0.88	0.541935	9.41443	65.52	1	286.105	790.812	5.10201	0	0	4.54352	144.715	0.692905	1.12294	5.23239	2.70968	8.2847	894.371
1	60-69	18.9069	69	88	0.78	0.408284	8.91833	12.87	0	168.646	615.365	3.64121	0	0	1.3012	58.1847	0.747869	1.11987	3.20107	0.726708	6.9563	784.813
1	60-69	24.4646	77	94	0.82	0.472393	8.83132	29.64	0	216.014	680.011	4.17185	0	0	1.9581	98.1865	0.715657	1.11867	4.10626	1.1223	7.24168	830.144
0	60-69	20.3244	70	86	0.81	0.429448	7.84378	3.4	0	159.386	549.065	3.3685	0	1	0.670041	26.744	0.736193	1.11575	3.61143	0.586207	6.35346	674.565
0	60-69	25.565	82	99	0.83	0.460674	9.37163	44.71	0	239.539	768.474	4.31727	0	0	2.62693	104.17	0.708229	1.11521	3.524	2.21008	7.77846	927.792
1	60-69	26.1427	77	93	0.83	0.5	8.36939	20.14	0	218.776	644.443	4.1847	0	0	0.860475	90.6835	0.704418	1.11334	4.76211	0.512077	6.9466	778.353
0	60-69	24.1288	75	84	0.89	0.471698	10.2112	62	1	246.396	765.839	4.81659	1	1	8.91576	101.684	0.712315	1.11088	4.2351	7.94872	9.08795	857.739
1	60-69	16.4444	60	80	0.75	0.4	8.79814	3.32	0	144.641	527.888	3.51926	0	0	1.74835	44.0787	0.757576	1.10833	3.67153	1.05063	6.5986	703.851
0	60-69	24.3824	77	89	0.87	0.461078	9.1488	17.04	1	223.048	704.457	4.21831	1	0	1.98307	76.6135	0.708623	1.10705	3.84855	1.73171	7.95945	814.243
1	60-69	27.3399	78	95	0.82	0.509804	8.86861	24.4	0	242.468	691.751	4.52125	0	0	1.64506	109.09	0.694839	1.10643	4.92275	0.99187	7.27226	842.518
1	60-69	23.7332	74	94	0.79	0.465409	8.7495	21.44	0	207.626	647.463	4.0721	0	0	1.73103	89.9241	0.710605	1.10517	4.16074	1.01515	6.91211	822.453
0	60-69	24.677	77	90	0.86	0.463855	8.37419	11.64	0	206.675	644.813	3.88441	0	0	1.0219	63.9946	0.705085	1.10373	3.91122	0.898148	7.2018	753.677
1	60-69	25.5661	74	80	0.93	0.5	8.64591	21.12	0	221.076	639.798	4.32296	0	0	1.24799	92.6369	0.700903	1.10368	5.01002	0.763006	8.0407	691.673
1	60-69	28.0404	80	90	0.89	0.506329	9.36146	52.58	1	262.495	748.917	4.73998	0	0	3.74343	127.77	0.68956	1.10266	4.68277	2.23364	8.3317	842.532
1	60-69	26.9127	77	92	0.84	0.503268	8.28771	17.86	0	223.022	638.154	4.17094	0	0	0.970782	97.3464	0.69317	1.10088	4.84229	0.5875	6.96168	762.47
0	60-69	24.0238	76	89	0.85	0.45509	8.35034	8.58	0	200.575	634.626	3.80016	0	0	0.541843	46.0398	0.706362	1.1008	3.78122	0.47561	7.09779	743.181
1	60-69	23.7812	70	79	0.89	0.482759	8.28127	11.88	0	196.929	579.689	3.99785	0	0	0.678774	68.41	0.70295	1.09363	4.9177	0.421277	7.37033	654.22
0	60-69	21.2306	69	84	0.82	0.436709	8.24737	3.48	0	175.092	569.068	3.6017	0	0	0.737873	25.9072	0.715945	1.09298	3.85425	0.669231	6.76284	692.779
1	60-69	24.2424	75	89	0.84	0.454545	8.53568	19.04	0	206.905	640.176	3.87985	0	0	1.09316	85.0874	0.697057	1.08794	3.83705	0.64	7.16997	759.675
1	60-69	23.833	72	90	0.8	0.461538	8.37658	13.86	0	199.614	603.114	3.86611	0	0	1.27033	83.2287	0.696067	1.08331	4.21992	0.767442	6.70126	753.892
1	60-69	24.5578	72	86	0.84	0.464516	8.31991	14.7	0	204.337	599.033	3.86473	0	0	1.10997	84.3954	0.684501	1.07065	4.29193	0.681818	6.98872	715.512
1	60-69	20.9321	66	77	0.86	0.431373	8.75581	9.36	0	183.259	577.883	3.77702	0	0	1.14646	62.8083	0.702516	1.06995	3.95841	0.704819	7.53	674.197
0	60-69	23.7118	72	82	0.88	0.441718	9.65476	25.34	0	228.914	695.142	4.26468	1	1	2.73212	67.063	0.683274	1.0625	3.75274	2.51389	8.49619	791.69
1	60-69	23.4221	70	86	0.81	0.448718	8.93317	15	1	209.215	625.322	4.00848	0	0	1.99112	86.4254	0.684624	1.06242	4.06545	1.22549	7.23587	768.253
1	60-69	19.1467	63	85	0.74	0.406452	8.0444	3.1	0	154.05	506.797	3.26966	0	0	0.391942	30.3199	0.707042	1.06096	3.5882	0.241245	5.95285	683.774
1	60-69	22.719	69	85	0.81	0.43949	9.35782	29.59	1	212.61	645.69	4.11267	0	0	4.4244	95.9148	0.686499	1.05993	3.9206	2.71717	7.57984	795.415
0	60-69	50.3138	94	100	0.94	0.706767	9.60311	59.16	1	483.132	902.692	6.78716	0	0	1.19501	141.938	0.598059	1.05422	8.67585	1.34211	9.02692	960.311
1	60-69	23.9188	71	94	0.76	0.440994	8.11982	10.53	0	194.226	576.507	3.58079	0	0	0.597073	68.2794	0.67404	1.04966	3.80751	0.366516	6.17106	763.263
1	60-69	24.653	69	80	0.86	0.466216	8.98766	16.72	0	221.546	620.149	4.19019	0	0	1.41692	86.3102	0.669583	1.04799	4.58018	0.91018	7.72939	719.013
0	60-69	30.8596	80	95	0.84	0.487805	8.80713	18.75	0	271.788	704.571	4.29616	0	0	1.13203	80.6169	0.634952	1.03168	4.2497	1.08696	7.39799	836.678
1	60-69	34.4496	80	90	0.89	0.506329	9.54853	82.28	1	328.947	763.882	4.8347	0	0	3.51676	156.783	0.601135	0.994816	4.68277	2.38217	8.49819	859.368
1	60-69	25.8876	96	98	0.98	0.615385	8.92344	63.84	0	231.028	856.651	5.49135	0	0	3.07778	131.274	0.87831	1.38592	6.0788	1.46087	8.74497	874.497
1	60-69	24.1016	93	98	0.95	0.58125	8.43594	37.45	1	203.306	784.542	4.90339	0	0	1.38634	106.856	0.88117	1.37396	5.48974	0.652439	8.01414	826.722
1	60-69	27.6787	95	96	0.99	0.650685	10.4027	250.49	1	287.946	988.254	6.76886	0	0	15.4284	164.944	0.859244	1.37103	7.04764	7.69318	10.2986	998.657
0	60-69	30.4915	111	108	1.03	0.60989	9.40908	127.88	1	286.883	1044.41	5.73851	0	1	5.25438	229.072	0.843014	1.36701	4.95853	3.61039	9.69135	1016.18
1	60-69	24.2382	90	90	1	0.592105	9.78333	124.8	1	237.148	880.499	5.79276	0	0	7.47147	133.052	0.871606	1.36033	5.98556	3.64486	9.78333	880.499
1	60-69	31.5963	102	103	0.99	0.671053	9.88646	116.6	1	312.412	1008.42	6.63433	0	0	2.92631	162.432	0.827792	1.35031	6.9682	1.47222	9.78759	1018.31
0	60-69	26.1493	99	102	0.97	0.5625	8.42638	32.98	0	220.35	834.211	4.73984	1	1	0.85923	144.232	0.847044	1.33882	4.6666	0.60625	8.17358	859.49
1	60-69	31.2175	101	107	0.94	0.651613	9.49897	105.78	1	296.558	959.396	6.18965	0	0	6.41844	170.552	0.818258	1.33208	6.56894	3.23684	8.92903	1016.39
1	60-69	22.6347	82	84	0.98	0.58156	8.69705	29.04	0	196.814	713.158	5.05786	0	0	1.07131	84.0408	0.863021	1.33165	6.41869	0.552511	8.52311	730.552
0	60-69	27.6888	95	100	0.95	0.597484	8.67944	35.1	1	240.334	824.546	5.18583	0	0	1.1415	136.483	0.823169	1.31355	5.72556	0.866667	8.24546	867.944
1	60-69	22.6413	86	88	0.98	0.539185	8.8164	29.96	1	199.603	758.211	4.75367	0	0	2.03324	99.4847	0.850845	1.31293	5.01397	1	8.64008	775.844
1	60-69	25.9701	93	96	0.97	0.570552	9.65741	98	1	250.803	898.139	5.51006	0	0	4.19435	134.635	0.830628	1.31137	5.23986	2.05882	9.36769	927.112
1	60-69	26.9017	92	100	0.92	0.597403	10.3795	141.44	1	279.209	954.916	6.20075	0	0	6.78927	146.041	0.825736	1.31133	5.95497	3.43802	9.54916	1037.95
0	60-69	30.4025	103	104	0.99	0.602339	9.47145	78.28	1	287.932	975.56	5.70503	0	0	2.75916	186.558	0.808598	1.31056	5.28159	2.0396	9.37674	985.031
0	60-69	25.4327	95	105	0.9	0.545977	9.11444	43.8	1	231.78	865.872	4.97628	0	0	2.1449	147.978	0.832762	1.31017	4.55702	1.55319	8.203	957.017
0	60-69	31.9194	100	99	1.01	0.649351	9.90176	113.75	1	316.064	990.176	6.42971	0	0	3.02658	178.76	0.800823	1.30854	6.5928	2.37226	10.0008	980.274
1	60-69	22.2137	83	99	0.84	0.542484	9.17327	45.75	1	203.738	761.381	4.97635	0	0	1.97173	94.6045	0.849152	1.30616	5.32532	0.994565	7.70555	908.154
1	60-69	28.9341	97	96	1.01	0.602484	8.83376	54.99	0	255.561	856.875	5.3222	0	0	1.71474	136.542	0.811121	1.30385	5.69607	0.859756	8.9221	848.041
1	60-69	23.4236	88	100	0.88	0.536585	9.94825	135.6	1	232.988	875.446	5.33809	0	0	7.15661	127.349	0.83938	1.30259	4.80939	3.50388	8.75446	994.825
1	60-69	27.5802	96	97	0.99	0.578313	9.33541	80.56	1	257.471	896.199	5.39879	0	0	3.03195	139.302	0.816242	1.30164	5.20874	1.49296	9.24205	905.534
0	60-69	24.9135	92	96	0.96	0.541176	8.68875	33.48	1	216.437	799.365	4.70215	1	1	0.772824	112.295	0.827193	1.29694	4.64282	0.571429	8.3412	834.12
0	60-69	25.2826	91	95	0.96	0.554878	8.80498	35.62	1	222.59	801.253	4.88569	0	0	1.26259	122.414	0.824908	1.29653	5.01949	0.951389	8.45278	836.473
1	60-69	23.6926	86	97	0.89	0.547771	9.40213	81.76	1	222.736	808.583	5.15021	0	0	5.62337	121.734	0.832031	1.29365	5.21849	2.83495	8.36789	912.006
0	60-69	24.7965	90	98	0.92	0.547112	8.71998	25.25	1	216.256	784.798	4.77081	0	0	1.08038	114.956	0.825212	1.29282	4.91118	0.814516	8.02238	854.558
1	60-69	29.216	95	104	0.91	0.608974	9.60762	123.21	1	280.735	912.724	5.8508	0	0	4.79025	153.715	0.801828	1.291	6.00115	2.46667	8.74294	999.193
0	60-69	23.5883	88	93	0.95	0.53012	9.26187	57.27	0	218.488	815.045	4.90991	0	1	3.49123	131.504	0.830419	1.29019	4.66184	2.62105	8.79878	861.354
1	60-69	21.5169	78	91	0.86	0.545455	9.31413	20.6	0	200.44	726.502	5.08044	0	0	1.11525	77.1821	0.843153	1.29006	5.83245	0.588571	8.01015	847.586
0	60-69	29.3535	98	102	0.96	0.592145	9.03896	52.8	1	265.293	885.818	5.35237	1	0	1.53446	155.092	0.800547	1.28994	5.38618	1.16788	8.6774	921.974
1	60-69	22.9591	86	91	0.95	0.527607	8.44318	27.16	0	193.855	726.114	4.45469	0	0	1.17918	92.2554	0.833876	1.28974	4.74347	0.584337	8.02102	768.33
1	60-69	23.4375	86	93	0.92	0.5375	8.30325	25.76	0	194.628	714.079	4.463	0	0	1.19986	94.881	0.830165	1.28842	4.97422	0.601307	7.63899	772.202
0	60-69	31.2394	100	108	0.93	0.613497	7.89025	21.7	0	246.491	789.025	4.84064	1	1	0.497691	138.375	0.789655	1.28567	5.73693	0.385093	7.33793	852.147
0	60-69	27.7323	97	104	0.93	0.560694	9.31089	49.28	1	258.191	903.156	5.22056	1	0	1.6293	151.835	0.80493	1.28478	4.75128	1.2126	8.65913	968.333
1	60-69	30.7574	96	109	0.88	0.627451	8.62565	48.26	0	265.325	828.062	5.41217	0	0	1.68925	143.777	0.790604	1.28388	6.37413	0.888112	7.59057	940.196
1	60-69	20.9566	80	96	0.83	0.512821	10.2553	49.94	1	214.952	820.426	5.25914	0	0	2.49882	90.2306	0.84265	1.28363	4.83848	1.26816	8.51192	984.511
1	60-69	33.3108	100	106	0.94	0.649351	8.02736	26.88	0	267.391	802.736	5.21257	0	0	0.763651	145.476	0.778364	1.28092	6.5928	0.405063	7.54571	850.9
0	60-69	33.0579	103	107	0.96	0.624242	9.65557	110.96	1	319.213	994.524	6.02742	1	1	2.26295	183.705	0.778476	1.27947	5.77376	1.75904	9.26935	1033.15
1	60-69	20.83	80	87	0.92	0.506329	8.77375	39.6	0	182.757	701.9	4.4424	0	0	2.89265	92.2187	0.840689	1.27935	4.68277	1.46341	8.07185	763.316
1	60-69	29.4076	98	98	1	0.583333	9.24298	70	1	271.836	905.812	5.39174	0	0	3.17458	149.691	0.793594	1.27913	5.18689	1.59091	9.24298	905.812
1	60-69	27.3189	92	94	0.98	0.576803	9.18332	68	1	250.888	844.865	5.29696	0	0	3.87546	137.491	0.803092	1.27864	5.45862	1.9802	8.99965	863.232
1	60-69	25.3155	88	99	0.89	0.553459	8.73395	41.7	0	221.144	768.588	4.83389	0	0	1.36624	106.827	0.809457	1.27252	5.2032	0.698492	7.77322	864.661
0	60-69	28.125	93	98	0.95	0.58125	8.96161	50.68	1	252	833.43	5.20894	1	0	2.20296	142.991	0.794989	1.27189	5.48974	1.72381	8.51353	878.238
0	60-69	25.8166	91	95	0.96	0.54491	8.72945	31.98	1	225.394	794.38	4.75676	1	1	0.943715	115.652	0.806152	1.27147	4.79258	0.719298	8.38027	829.297
0	60-69	23.1834	87	97	0.9	0.511765	8.69037	23.76	0	201.443	756.062	4.44742	1	0	1.20606	105.198	0.820686	1.27139	4.31732	0.907563	7.82133	842.965
1	60-69	26.6389	89	90	0.99	0.574194	8.78162	48.67	0	233.942	781.564	5.04235	0	0	1.80624	119.379	0.801456	1.27069	5.62497	0.94012	8.6938	790.346
1	60-69	27.1203	90	103	0.87	0.576923	9.44952	83.52	1	256.271	850.457	5.45165	0	0	3.8902	135.743	0.798271	1.26942	5.61318	2.02326	8.22108	973.301
0	60-69	25.3906	88	86	1.02	0.55	8.57258	22.08	0	217.658	754.387	4.71492	0	0	1.14874	108.631	0.80533	1.26666	5.12144	0.897196	8.74403	737.242
0	60-69	30.4053	100	104	0.96	0.578035	9.00427	52.5	1	273.82	900.427	5.20478	0	0	1.62808	164.315	0.780448	1.26496	4.94006	1.23967	8.6441	936.444
0	60-69	26.4548	90	96	0.94	0.557276	8.5256	19.75	1	225.502	767.304	4.75111	0	0	0.466051	94.4234	0.797664	1.26322	5.14617	0.364055	8.01407	818.458
0	60-69	25.3444	89	100	0.89	0.539394	9.42143	43.2	1	238.739	838.507	5.08186	0	1	1.86653	123.522	0.803022	1.26264	4.8041	1.44	8.38507	942.143
1	60-69	26.8977	90	95	0.95	0.566038	9.2621	76.8	1	249.15	833.589	5.2427	0	0	3.70944	133.819	0.795062	1.26258	5.35237	1.92	8.79899	879.899
0	60-69	26.8977	90	98	0.92	0.566038	8.5935	19	1	231.165	773.415	4.86424	0	1	0.714037	106.967	0.795062	1.26258	5.35237	0.562963	7.90602	842.163
1	60-69	31.1846	95	101	0.94	0.620915	9.42941	122.84	1	294.009	895.794	5.85486	0	0	5.43533	164.439	0.775207	1.26177	6.29335	2.91228	8.86365	952.37
1	60-69	27.8293	90	99	0.91	0.584416	9.08341	58.88	1	252.791	817.507	5.30849	0	0	2.47141	131.307	0.789733	1.26126	5.79569	1.30496	8.2659	899.257
1	60-69	32.6945	93	101	0.92	0.659574	9.11497	73.85	1	297.968	847.692	6.012	0	0	3.06824	159.826	0.76599	1.25664	7.46682	1.72951	8.38577	920.612
0	60-69	24.8075	91	99	0.92	0.511236	8.1653	15.08	1	202.581	743.043	4.1744	1	1	0.372096	92.8814	0.801881	1.25636	4.05739	0.277512	7.51208	808.365
0	60-69	24.3025	90	102	0.88	0.505618	8.93465	33.5	1	217.112	804.118	4.51752	1	1	1.49728	121.814	0.804017	1.2554	3.99809	1.11667	7.86249	911.334
0	60-69	22.9855	87	89	0.98	0.494318	10.5123	123.64	1	241.679	914.574	5.19645	1	1	7.5777	144.742	0.811197	1.2549	3.93811	5.67677	10.3021	935.599
0	60-69	24.093	87	88	0.99	0.517857	10.1905	64.46	1	245.489	886.573	5.27722	1	1	4.71027	133.384	0.804645	1.25456	4.45294	3.61728	10.0886	896.764
0	60-69	24.093	87	97	0.9	0.517857	10.4498	105.82	1	251.736	909.133	5.41151	0	1	4.12064	132.702	0.804645	1.25456	4.45294	3.16447	9.40482	1013.63
1	60-69	23.4586	86	95	0.91	0.508876	9.52306	85.68	1	223.411	818.984	4.84606	0	0	6.10296	121.902	0.807274	1.25308	4.31867	3.06	8.66599	904.691
1	60-69	29.865	92	96	0.96	0.605263	9.28123	101.66	1	277.138	853.873	5.61759	0	0	4.43924	152.406	0.77522	1.25273	6.14915	2.392	8.90998	890.998
0	60-69	21.4844	80	95	0.84	0.5	8.44215	17.1	0	181.337	675.372	4.22108	1	0	0.934596	72.4612	0.818367	1.25182	4.53293	0.735484	7.09141	802.004
1	60-69	27.9267	88	99	0.89	0.590604	8.6793	40.2	1	242.413	763.778	5.12603	0	0	1.83427	124.703	0.783207	1.25157	6.11473	0.992593	7.72458	859.251
1	60-69	20.9566	78	98	0.8	0.5	9.22976	42.6	1	193.456	719.922	4.61488	0	0	4.44794	97.0356	0.821583	1.25154	4.68374	2.31522	7.38381	904.517
0	60-69	28.5156	92	101	0.91	0.575	8.84106	41.04	0	252.147	813.377	5.08361	0	0	1.70222	134.019	0.779242	1.24957	5.41605	1.35714	8.04536	892.947
0	60-69	29.4107	96	106	0.91	0.568047	10.2782	205.53	1	302.283	986.711	5.83852	0	0	9.68589	186.366	0.77504	1.24925	4.97771	7.53409	9.35319	1089.49
1	60-69	26.7698	90	112	0.8	0.54878	8.53505	37.12	0	228.483	768.155	4.68387	0	0	1.81237	120.841	0.785339	1.24615	4.94944	0.935484	6.82804	955.926
0	60-69	30.1205	96	102	0.94	0.578313	9.29195	52.7	1	279.874	892.027	5.37366	1	0	1.26038	142.9	0.769678	1.24555	5.20874	0.994152	8.73444	947.779
0	60-69	24.977	87	98	0.89	0.527273	8.08577	15.18	0	201.983	703.462	4.26341	0	0	0.728307	95.0687	0.792653	1.24331	4.66579	0.570248	7.19634	792.406
1	60-69	23.8751	85	95	0.89	0.515152	8.44353	22.14	1	201.631	717.7	4.3497	0	0	0.958587	91.9928	0.79808	1.24245	4.52753	0.491018	7.51474	802.135
0	60-69	24.3141	86	97	0.89	0.518072	8.3705	17.22	0	203.487	719.863	4.33652	0	0	0.744933	91.5823	0.795314	1.24191	4.52525	0.58156	7.44975	811.939
0	60-69	28.3266	93	96	0.97	0.556886	10.5018	85.12	1	297.516	976.667	5.8483	1	0	3.27894	152.283	0.774453	1.24051	4.92764	2.57627	10.1867	1008.17
1	60-69	26.3702	87	96	0.91	0.55414	8.96406	40.02	1	236.382	779.873	4.96735	0	0	1.40162	111.56	0.783718	1.24047	5.29498	0.741935	8.1573	860.55
0	60-69	29.9616	99	106	0.93	0.553073	8.69412	46.24	0	260.476	860.717	4.80848	1	1	1.40442	157.167	0.767065	1.24022	4.46669	1.07087	8.08553	921.576
0	60-69	21.9671	82	92	0.89	0.488095	9.92162	64.77	1	217.978	813.573	4.8427	1	0	4.05527	112.57	0.806573	1.23836	4.11982	3.14876	8.83024	912.789
0	60-69	25.3906	86	98	0.88	0.5375	9.3979	30.24	0	238.613	808.22	5.05137	1	0	1.16247	101.718	0.787027	1.23787	4.97422	0.929032	8.27015	920.994
0	60-69	23.7387	85	94	0.9	0.505952	7.98262	13.6	0	189.507	678.523	4.03883	1	0	0.597223	82.6304	0.793951	1.23484	4.31965	0.465753	7.18436	750.366
0	60-69	27.8852	91	97	0.94	0.554878	8.49344	26.52	0	236.882	772.903	4.71283	1	1	0.971007	117.96	0.772747	1.23454	5.01949	0.772727	7.98384	823.864
0	60-69	25.9095	89	97	0.92	0.526627	8.60817	21.12	0	223.038	766.127	4.5333	0	0	0.847331	106.489	0.781882	1.23393	4.51626	0.661654	7.91952	834.993
1	60-69	26.1715	86	98	0.88	0.549521	8.35711	24.92	0	218.706	718.711	4.5924	0	0	0.99361	104.125	0.779869	1.23282	5.26059	0.529762	7.35426	818.997
1	60-69	31.6337	94	104	0.9	0.606452	8.73729	51.12	0	276.36	821.305	5.29874	0	0	1.61442	145.073	0.754852	1.23157	6.01799	0.881988	7.86356	908.678
1	60-69	24.8889	82	103	0.8	0.546667	8.97805	33.12	0	223.464	736.2	4.908	0	0	1.8139	105.058	0.785413	1.23123	5.51169	0.985714	7.18244	924.739
1	60-69	25.6312	84	92	0.91	0.54902	9.42382	68.38	0	241.532	791.601	5.17386	0	0	4.0297	123.789	0.781186	1.23062	5.40589	2.17355	8.57568	866.991
0	60-69	25.6544	87	100	0.87	0.530488	8.67181	29.26	0	222.432	754.447	4.60029	1	0	1.11603	104.794	0.78101	1.23052	4.73938	0.886667	7.54447	867.181
0	60-69	27.0169	91	101	0.9	0.532164	9.88625	83.2	1	267.127	899.649	5.26111	1	1	3.97444	147.82	0.772894	1.22829	4.5086	3.1068	8.89763	998.512
1	60-69	23.9361	82	87	0.94	0.522293	9.09467	34.8	0	217.726	745.763	4.75008	0	0	2.525	105.613	0.787944	1.22719	4.91268	1.34259	8.54899	791.236
1	60-69	35.0032	101	118	0.86	0.619632	8.58638	39.56	1	300.523	867.224	5.32039	0	0	1.1315	160.954	0.739303	1.22672	5.808	0.613333	7.38428	1013.19
1	60-69	23.0112	80	92	0.87	0.512821	8.95761	38.94	0	206.115	716.609	4.59365	0	0	2.47652	99.8723	0.791714	1.22499	4.83848	1.3209	7.79312	824.1
0	60-69	30.7832	95	101	0.94	0.577508	9.17377	63.6	1	282.368	871.508	5.29792	0	1	2.88546	156.833	0.754105	1.22478	5.2594	2.32967	8.62334	926.55
0	60-69	27.4348	89	97	0.92	0.549383	9.93967	82.08	1	272.645	884.631	5.46068	1	1	4.41886	142.438	0.768713	1.22477	5.03428	3.5625	9.1445	964.148
0	60-69	23.0518	82	88	0.93	0.5	8.87543	24.99	0	204.579	727.786	4.43772	0	1	1.69422	93.6085	0.790538	1.22353	4.38954	1.34862	8.25415	781.038
0	60-69	28.5156	90	106	0.85	0.5625	9.14659	26.25	1	260.861	823.193	5.14496	0	1	1.03899	115.922	0.762302	1.2224	5.26871	0.846774	7.7746	969.538
0	60-69	24.3824	85	95	0.89	0.508982	8.92057	35.4	0	217.483	758.248	4.54041	0	0	1.72116	106.307	0.782246	1.22207	4.38769	1.36154	7.93931	847.454
0	60-69	19.9432	78	92	0.85	0.453488	8.19701	8.45	0	163.448	639.367	3.71725	0	0	0.401709	43.4055	0.808724	1.22182	3.61502	0.3125	6.96746	754.125
1	60-69	25.5937	86	102	0.84	0.527607	8.73729	30.8	1	223.587	751.407	4.60986	0	0	1.26646	105.688	0.77562	1.22155	4.74347	0.666667	7.33932	891.203
1	60-69	29.0521	89	99	0.9	0.577922	8.35336	29.45	1	242.665	743.449	4.82759	0	0	1.45733	126.509	0.758888	1.22071	5.71608	0.798319	7.51802	826.982
0	60-69	29.903	90	96	0.94	0.588235	8.78284	30.5	0	262.607	790.456	5.16638	0	0	1.19363	119.591	0.755243	1.22071	5.88969	1	8.25587	843.153
1	60-69	23.8054	80	85	0.94	0.526316	8.47664	22.44	0	201.829	678.131	4.46139	0	0	1.4781	94.5306	0.784124	1.22012	5.16876	0.80315	7.96804	720.514
1	60-69	24.864	80	91	0.88	0.547945	8.44524	23.76	0	209.949	675.619	4.62753	0	0	1.20498	96.0308	0.777201	1.21815	5.71666	0.670807	7.43181	768.517
0	60-69	30.385	91	101	0.9	0.587097	8.63477	34.58	0	262.411	785.764	5.06944	0	0	1.39486	126.811	0.750647	1.21652	5.78213	1.16667	7.77129	872.112
1	60-69	22.984	76	87	0.87	0.531469	10.0154	58.68	1	230.153	761.168	5.32286	0	0	4.80183	107.339	0.786192	1.2162	5.64779	2.69421	8.71337	871.337
0	60-69	22.4996	81	95	0.85	0.487952	9.43069	29.76	1	212.191	763.886	4.60172	0	0	1.75742	90.8521	0.788825	1.21595	4.18399	1.3985	8.01609	895.916
0	60-69	25.4028	86	91	0.95	0.518072	9.15993	24.78	0	232.662	787.754	4.74551	0	1	0.940195	97.011	0.772425	1.215	4.52525	0.751592	8.70194	833.554
0	60-69	28.0895	92	104	0.88	0.534884	9.54008	56.7	1	267.981	877.687	5.10283	0	0	1.78307	135.079	0.75915	1.2143	4.50431	1.4094	8.39527	992.168
1	60-69	25.1559	86	102	0.84	0.511905	8.72154	34.72	1	219.434	750.053	4.4646	0	0	1.88793	110.452	0.77283	1.21366	4.38629	0.984127	7.3261	889.597
1	60-69	23.9224	80	96	0.83	0.522876	8.68228	29.04	0	207.68	694.582	4.53975	0	0	2.10672	100.877	0.779006	1.21315	5.08372	1.14783	7.20629	833.499
0	60-69	26.398	87	95	0.92	0.530488	9.10916	42.24	0	240.482	792.497	4.8323	1	1	1.65196	113.872	0.766273	1.21307	4.73938	1.33333	8.38043	865.37
0	60-69	22.0317	78	92	0.85	0.493671	8.25673	13.65	0	181.896	644.025	4.07611	0	1	0.867835	63.8107	0.789588	1.21287	4.53199	0.709459	7.01822	759.619
1	60-69	28.1625	89	101	0.88	0.552795	9.31736	69.75	1	262.377	829.245	5.15059	0	0	3.546	137.751	0.757756	1.21259	5.11392	1.90678	8.19928	941.054
1	60-69	34.0176	97	106	0.92	0.610063	9.35022	82.68	1	318.095	906.971	5.70422	0	0	3.67838	172.083	0.732718	1.21003	5.87495	2.03846	8.6022	991.123
0	60-69	28.3447	91	101	0.9	0.541667	8.53191	27.56	1	241.794	776.404	4.62145	1	1	1.45013	125.511	0.755218	1.20983	4.71966	1.16484	7.67872	861.723
1	60-69	29.278	87	93	0.94	0.583893	9.8097	91.93	1	287.228	853.444	5.72781	0	0	5.57478	148.131	0.750295	1.20845	6.02961	3.13861	9.22111	912.302
1	60-69	21.9363	79	86	0.92	0.481707	9.13805	46.2	0	200.489	721.906	4.40186	0	0	3.54169	99.8267	0.787219	1.20836	4.1798	1.86441	8.407	785.872
1	60-69	31.5963	91	96	0.95	0.598684	8.17389	25.74	0	258.295	743.824	4.89358	0	0	0.934588	132.725	0.73852	1.20469	6.06735	0.527027	7.76519	784.693
1	60-69	28.4529	84	101	0.83	0.583333	9.05586	46.54	0	257.639	760.692	5.28258	0	0	1.76425	122.551	0.751069	1.20395	6.27946	1.0113	7.51636	914.642
0	60-69	27.6095	89	98	0.91	0.532934	11.0192	125.76	1	304.241	980.711	5.87252	1	0	7.03946	152.483	0.753922	1.20248	4.65756	5.69565	10.0275	1079.88
0	60-69	24.641	81	86	0.94	0.522581	8.53505	17.6	0	210.304	691.339	4.46025	0	1	0.668839	68.9157	0.768329	1.20244	4.99704	0.558376	8.02295	734.014
0	60-69	23.6128	79	88	0.9	0.512987	8.18195	11.62	0	193.176	646.374	4.19724	1	1	0.604845	60.0743	0.773456	1.2019	4.92093	0.506098	7.36376	720.012
1	60-69	26.9127	84	95	0.88	0.54902	9.83564	49.92	1	264.677	826.194	5.39996	0	0	2.07247	118.413	0.756186	1.20096	5.40589	1.1497	8.65537	934.386
0	60-69	24.0882	82	96	0.85	0.503067	9.06835	21.25	0	218.457	743.605	4.56199	1	1	1.00282	82.8922	0.770046	1.20058	4.46013	0.816993	7.7081	870.562
1	60-69	26.1427	83	97	0.86	0.538961	8.14976	17.5	0	213.035	676.43	4.3924	0	0	0.670852	94.0473	0.759307	1.2001	5.23878	0.37037	7.00879	790.526
0	60-69	28.0404	87	96	0.91	0.550633	8.46157	16.72	0	237.262	736.157	4.65922	0	0	0.711057	96.144	0.749897	1.19915	5.21101	0.59375	7.70003	812.311
1	60-69	27.5873	86	102	0.84	0.547771	9.35015	43.4	1	257.971	804.113	5.12174	0	0	2.22005	124.474	0.751754	1.19886	5.21849	1.22047	7.85413	953.716
0	60-69	22.7583	81	91	0.89	0.47929	8.90087	23.36	0	202.584	720.97	4.2661	0	0	1.35103	85.2064	0.775857	1.19824	3.98961	1.08148	7.92177	809.979
0	60-69	22.7615	79	90	0.88	0.490683	8.35336	13.3	0	190.122	659.915	4.09885	0	0	0.890302	68.5684	0.7752	1.19726	4.38755	0.730769	7.35095	751.802
0	60-69	26.8544	87	92	0.95	0.524096	10.1364	128.92	1	272.163	881.87	5.31247	0	0	7.73257	146.757	0.752988	1.19545	4.59354	6.30108	9.62961	932.552
1	60-69	25.5661	80	97	0.82	0.540541	8.36976	22.88	0	214.015	669.581	4.5242	0	0	1.35218	101.264	0.757733	1.19316	5.52651	0.764706	6.8632	811.867
1	60-69	29.5525	88	98	0.9	0.567742	9.02992	34.5	0	266.834	794.633	5.12666	0	0	1.19448	124.625	0.739469	1.19287	5.54642	0.668605	8.12693	884.932
1	60-69	30.2601	89	95	0.94	0.574194	8.67577	42.16	1	262.529	772.143	4.98157	0	0	1.39209	131.402	0.736168	1.19224	5.62497	0.781609	8.15522	824.198
1	60-69	24.4646	82	92	0.89	0.503067	8.75581	37.44	0	214.167	717.976	4.40476	0	0	2.01284	104.913	0.762128	1.19131	4.46013	1.08333	7.79267	805.534
1	60-69	24.3681	79	89	0.89	0.519737	8.46359	20.79	0	206.258	668.624	4.39884	0	0	1.12408	91.6606	0.762356	1.19088	5.08718	0.626582	7.5326	753.26
1	60-69	23.0112	77	79	0.97	0.49359	10.1097	75.05	1	232.625	778.449	4.99006	0	0	5.84266	111.773	0.762025	1.17905	4.60639	3.2377	9.80643	798.668
0	60-69	23.5078	80	90	0.89	0.484848	8.46359	14.85	0	198.979	677.087	4.10356	0	0	0.945638	73.9877	0.758939	1.17846	4.18213	0.779528	7.5326	761.723
1	60-69	23.5304	78	90	0.87	0.496815	8.4703	18.4	0	199.306	660.684	4.20818	0	0	0.965932	84.0985	0.758099	1.17735	4.60713	0.534884	7.36916	762.327
0	60-69	28.441	86	99	0.87	0.544304	9.83973	88.2	0	279.842	846.217	5.3558	1	0	4.2885	131.887	0.7343	1.17699	5.1355	3.65217	8.56057	974.134
0	60-69	26.3329	86	100	0.86	0.502924	8.16576	14.7	0	215.004	702.255	4.10676	1	0	0.536556	85.0611	0.743022	1.17578	4.18701	0.4375	7.02255	816.576
1	60-69	23.3091	77	91	0.85	0.496774	8.30008	18.43	0	193.475	639.106	4.12327	0	0	0.900627	80.5075	0.757952	1.17527	4.68349	0.502591	7.05507	755.307
0	60-69	31.8616	94	103	0.91	0.556213	8.82218	31.61	1	281.075	829.285	4.90701	0	0	0.948283	130.56	0.719459	1.17523	4.84581	0.789855	8.02819	908.685
1	60-69	20.6905	73	87	0.84	0.464968	9.9973	52.95	0	206.844	729.803	4.64843	0	0	5.70464	96.7011	0.773023	1.17506	4.22556	3.15179	8.39774	869.765
1	60-69	23.8281	79	96	0.82	0.49375	9.34074	35.7	1	222.59	737.919	4.61199	0	0	2.23761	101.045	0.754236	1.1738	4.45944	1.23188	7.65941	896.711
1	60-69	26.4792	80	96	0.83	0.540541	8.47114	23.1	0	224.316	677.691	4.57899	0	0	1.44418	106.458	0.740212	1.17241	5.52651	0.833333	7.03105	813.229
1	60-69	27.4348	85	97	0.88	0.524691	9.19148	66.42	1	252.122	781.276	4.82269	0	0	3.79243	131.851	0.734164	1.16972	4.7472	2.10256	8.0885	891.574
1	60-69	23.4221	77	90	0.86	0.49359	8.13256	15.01	0	190.465	626.207	4.01415	0	0	0.759094	78.2575	0.753086	1.16866	4.60639	0.424731	6.994	731.93
0	60-69	24.6548	79	90	0.88	0.50641	8.2971	14.98	0	204.524	655.471	4.20174	0	0	0.932577	70.5893	0.746672	1.16866	4.7611	0.798507	7.30145	746.739
1	60-69	20.6131	71	88	0.81	0.470199	8.11697	10.92	0	167.291	576.305	3.81659	0	0	1.1666	67.5947	0.768553	1.16754	4.51204	0.661417	6.57474	714.293
0	60-69	26.5731	85	96	0.89	0.505952	8.60876	20.2	0	228.735	731.744	4.35562	1	1	0.959138	94.5197	0.736437	1.16712	4.31965	0.795276	7.66179	826.441
1	60-69	26.8977	83	98	0.85	0.522013	9.18168	43.5	1	246.987	762.079	4.79295	0	0	2.71949	121.709	0.733224	1.16438	4.83054	1.52632	7.80443	899.804
1	60-69	28.764	85	102	0.83	0.544872	8.74431	38.61	0	251.486	743.266	4.76453	0	0	2.12548	127.989	0.724921	1.16414	5.22562	1.21186	7.25777	891.919
1	60-69	24.7737	77	88	0.88	0.516779	9.2695	41.42	1	229.605	713.751	4.79028	0	0	2.81853	107.565	0.742285	1.16272	5.17952	1.62687	8.15716	815.716
1	60-69	22.0604	74	85	0.87	0.477419	11.1494	135.36	1	245.955	825.054	5.32293	0	0	17.0553	121.507	0.755656	1.161	4.4485	9.61364	9.69996	947.697
1	60-69	24.5243	79	94	0.84	0.496855	8.53505	23.1	0	209.279	674.269	4.24069	0	0	1.08638	91.4592	0.742216	1.16066	4.5327	0.607735	7.16944	802.295
1	60-69	26.7759	82	97	0.85	0.522293	8.3123	26.64	0	222.603	681.609	4.34146	0	0	1.3148	108.231	0.731197	1.16029	4.91268	0.744966	7.06545	806.293
1	60-69	23.3377	77	93	0.83	0.484277	9.13151	34.39	1	213.129	703.126	4.42218	0	0	2.63519	99.5619	0.747745	1.15968	4.38387	1.47154	7.57915	849.23
1	60-69	24.7676	80	96	0.83	0.493827	9.00476	34.54	0	223.048	720.381	4.4468	0	0	1.85946	103.133	0.739736	1.15868	4.38867	1.03289	7.47395	864.457
1	60-69	24.7676	80	92	0.87	0.493827	8.46292	23.32	0	209.626	677.033	4.17922	0	0	0.895895	89.2372	0.739736	1.15868	4.38867	0.497653	7.36274	778.588
0	60-69	23.1473	77	91	0.85	0.478261	9.78485	30.36	1	226.519	753.434	4.67971	0	0	2.78327	85.8828	0.747156	1.15718	4.24245	2.36449	8.31713	890.422
1	60-69	31.6346	90	101	0.89	0.559006	9.56769	92.48	1	302.626	861.092	5.3484	0	0	3.95685	156.715	0.709123	1.15697	5.18663	2.25781	8.51524	966.337
0	60-69	22.9481	78	90	0.87	0.467066	7.92805	7.93	0	181.949	618.388	3.70292	1	1	0.518193	53.0327	0.747432	1.15594	3.9159	0.432624	6.89741	713.525
0	60-69	23.3887	80	92	0.87	0.462428	8.51973	15.45	0	199.276	681.578	3.93976	1	1	0.792929	69.7964	0.743698	1.15382	3.68341	0.651899	7.41217	783.815
0	60-69	24.093	80	96	0.83	0.47619	8.248	12.6	0	198.694	659.84	3.92762	0	1	0.882284	72.5122	0.739904	1.15362	3.98666	0.736842	6.84584	791.808
1	60-69	26.4855	80	95	0.84	0.522876	8.9505	39.38	0	237.099	716.04	4.68	0	0	1.29777	102.52	0.7279	1.15296	5.08372	0.748954	7.51842	850.297
1	60-69	23.6013	74	88	0.84	0.503401	7.63431	7.68	0	180.17	564.939	3.84312	0	0	0.293218	56.0916	0.741793	1.1526	5.09693	0.171429	6.41282	671.82
1	60-69	23.9224	76	91	0.84	0.496732	8.65596	17.28	0	207.051	657.853	4.29969	0	0	0.996359	84.7182	0.740056	1.15249	4.76184	0.571429	7.27101	787.693
1	60-69	24.4444	76	89	0.85	0.506667	8.88608	30.78	0	217.176	675.342	4.50228	0	0	2.16623	100.626	0.73674	1.15147	5.00889	1.25735	7.55317	790.861
0	60-69	24.3375	81	91	0.89	0.47093	8.62321	21.44	0	209.889	698.48	4.06093	0	0	1.53887	88.2629	0.735423	1.14857	3.8054	1.27619	7.67466	784.712
0	60-69	21.4536	74	90	0.82	0.453988	7.87581	5.94	0	168.936	582.81	3.57552	1	1	0.369685	27.4603	0.750709	1.14805	3.89411	0.314286	6.45816	708.822
1	60-69	23.8054	75	92	0.82	0.493421	9.89022	31.62	1	235.486	741.767	4.88004	0	0	2.29225	97.7887	0.735116	1.14387	4.76105	1.32857	8.10998	909.901
1	60-69	30.8444	87	106	0.82	0.550633	8.45971	28.13	1	260.898	735.995	4.6582	0	0	1.24563	130.462	0.70373	1.14334	5.21101	0.723881	6.93696	896.73
1	60-69	26.6389	80	88	0.91	0.516129	9.00926	33.66	0	240.007	720.741	4.64994	0	0	2.18372	114.217	0.72041	1.14219	4.91863	1.26446	8.19842	792.815
1	60-69	23.634	76	94	0.81	0.481013	8.28892	15.48	0	195.867	629.958	3.98707	0	0	0.914897	81.9486	0.734164	1.14101	4.38127	0.521212	6.71402	779.158
0	60-69	25.8876	79	87	0.91	0.50641	9.05306	23.8	1	234.384	715.192	4.58456	0	0	1.99314	86.85	0.722776	1.14049	4.7611	1.75258	8.23829	787.616
0	60-69	24.6094	78	82	0.95	0.4875	8.42235	13	0	207.274	656.943	4.1059	0	1	0.867867	65.2627	0.728843	1.1404	4.38596	0.75188	8.00123	690.633
0	60-69	23.4236	77	86	0.9	0.469512	8.27925	9.12	0	193.9	637.502	3.88721	0	0	0.555659	50.7831	0.734458	1.13977	4.04004	0.475	7.45132	712.015
1	60-69	24.9559	78	91	0.86	0.493671	10.1203	64.2	1	252.602	789.382	4.99609	0	0	4.0074	115.438	0.726636	1.1396	4.53199	2.29286	8.70344	920.945
0	60-69	26.2976	83	100	0.83	0.488235	9.14659	35.28	1	240.555	759.167	4.46569	0	0	2.44384	106.32	0.719852	1.13886	4.05713	2.06316	7.59167	914.659
0	60-69	23.6652	78	90	0.87	0.467066	9.07741	24.18	0	214.862	708.038	4.23975	0	0	1.50151	76.7654	0.732255	1.13829	3.9159	1.27397	7.89735	816.967
1	60-69	22.0317	73	87	0.84	0.462025	8.55783	16.05	0	188.529	624.722	3.95393	0	0	1.37787	78.9649	0.738973	1.13512	4.15531	0.786765	7.18858	744.531
1	60-69	28.6501	85	100	0.85	0.515152	9.78898	55.89	1	280.454	832.063	5.04281	0	0	3.03265	133.661	0.706739	1.13419	4.52753	1.725	8.32063	978.898
1	60-69	26.2985	79	103	0.77	0.50641	8.43334	23.73	0	221.797	666.234	4.27073	0	0	1.6315	106.658	0.715228	1.13155	4.7611	0.94958	6.49367	868.634
0	60-69	21.142	76	92	0.83	0.422222	8.15114	9.02	0	172.315	619.487	3.44159	0	0	0.623697	48.3863	0.740878	1.13026	3.06948	0.5125	6.76545	749.905
0	60-69	32.41	92	103	0.89	0.531792	9.1155	30.78	1	295.433	838.626	4.84755	0	0	1.39559	130.581	0.68809	1.12719	4.43687	1.2	8.11279	938.896
1	60-69	18.8189	68	85	0.8	0.417178	8.11982	7.8	0	152.815	552.148	3.38741	0	0	0.663248	45.9209	0.75281	1.1264	3.47018	0.375	6.49586	690.185
1	60-69	22.1893	72	89	0.81	0.461538	8.44387	15.68	0	187.369	607.959	3.89717	0	0	1.28484	77.6679	0.73003	1.12272	4.21992	0.746667	6.83953	751.504
1	60-69	22.3757	73	86	0.85	0.453416	9.76081	24.15	0	218.447	712.539	4.42571	0	0	1.49539	81.5283	0.724535	1.11582	3.95243	0.860963	8.29669	839.429
1	60-69	33.1504	89	100	0.89	0.549383	9.83846	125.55	1	326.145	875.623	5.40508	0	0	5.92712	169.35	0.677599	1.1142	5.03428	3.52174	8.75623	983.846
0	60-69	26.0276	80	95	0.84	0.465116	8.90607	20.1	0	231.825	712.486	4.14236	0	0	0.649215	62.7712	0.69455	1.09694	3.74193	0.565401	7.4811	846.077
1	60-69	26.5021	77	96	0.8	0.484277	8.37566	15.2	0	221.955	644.926	4.05614	0	0	0.720948	91.6198	0.686971	1.08824	4.38387	0.432432	6.70053	804.064
1	60-69	27.3034	75	85	0.88	0.510204	9.44037	23.12	0	257.722	708.028	4.81652	0	0	1.7091	108.695	0.68222	1.08609	5.18416	1.07087	8.30753	802.432
1	60-69	23.634	72	87	0.83	0.455696	9.39293	35.7	0	221.955	676.291	4.28032	0	0	2.53922	96.0038	0.695524	1.08096	4.08002	1.52695	7.79613	817.185
1	60-69	31.4684	80	90	0.89	0.544218	9.39373	52.58	1	295.621	751.498	5.11223	0	0	2.08676	135.585	0.661986	1.07911	5.62061	1.3352	8.36042	845.435
1	60-69	23.8728	69	85	0.81	0.463087	8.81924	19.03	1	210.515	608.528	4.08408	0	0	2.03095	90.6857	0.681795	1.0614	4.50089	1.28148	7.14358	749.635
1	60-69	21.3382	68	84	0.81	0.419753	7.68472	4.7	0	163.992	522.561	3.22568	0	0	0.399901	49.3462	0.694458	1.06107	3.52965	0.241026	6.22462	645.516
1	60-69	25.9181	96	89	1.08	0.671329	8.85208	55.48	0	229.446	849.8	5.94265	0	0	1.7077	123.11	0.916644	1.44669	7.49865	0.811111	9.56025	787.835
1	60-69	24.0346	96	102	0.94	0.607595	9.04979	66.5	1	217.466	868.78	5.4986	0	0	2.65129	122.353	0.917032	1.42922	5.89131	1.2069	8.5068	923.078
1	60-69	25.5937	99	105	0.94	0.607362	9.09153	65.19	1	232.652	900.061	5.52185	0	0	2.10733	128.32	0.892865	1.4062	5.66588	0.963636	8.54604	954.61
0	60-69	28.1625	103	103	1	0.639752	8.84083	53.96	1	248.958	910.605	5.65593	0	0	1.29568	170.173	0.876954	1.40334	6.1333	0.916129	8.84083	910.605
1	60-69	26.3146	96	96	1	0.635762	10.4598	221.54	1	275.197	1004.14	6.64994	0	0	13.3713	159.073	0.883048	1.3972	6.58102	6.40659	10.4598	1004.14
1	60-69	25.9701	98	97	1.01	0.601227	9.14659	84	1	237.537	896.366	5.49917	0	0	4.17431	140.242	0.875285	1.38188	5.59484	1.94444	9.23805	887.219
1	60-69	31.139	103	109	0.94	0.682119	8.96181	84.6	1	279.071	923.067	6.11302	0	0	2.73931	162.181	0.846862	1.37807	7.16249	1.35252	8.4241	976.838
1	60-69	24.2188	93	91	1.02	0.58125	8.52939	36.4	1	206.582	793.233	4.95771	0	0	1.86772	113.934	0.878325	1.37063	5.48974	0.881356	8.69998	776.175
0	60-69	29.0006	103	104	0.99	0.628049	8.14514	34.2	1	236.209	838.949	5.11554	0	0	1.08833	166.694	0.852074	1.3702	5.86115	0.782609	8.06369	847.094
0	60-69	28.441	100	109	0.92	0.632911	9.01306	51.45	1	256.331	901.306	5.70447	0	0	2.38943	170.53	0.853838	1.36859	6.19409	1.75	8.29201	982.423
1	60-69	25.469	92	90	1.02	0.614973	8.80654	52.7	0	224.302	810.201	5.41578	0	0	2.42978	123.593	0.868922	1.36738	6.39266	1.19231	8.98267	792.588
0	60-69	25.3444	96	99	0.97	0.581818	9.90523	106.64	1	250.998	950.902	5.76304	1	1	3.78712	166.124	0.866181	1.36195	5.2886	2.70866	9.60807	980.618
1	60-69	19.6506	81	89	0.91	0.529412	8.20249	17.25	0	161.179	664.402	4.34249	0	0	0.991283	71.0947	0.899268	1.35527	5.16424	0.480769	7.46427	730.022
0	60-69	26.2188	98	103	0.95	0.583333	8.82218	35.97	1	231.318	864.574	5.14627	1	1	0.991552	144.46	0.856701	1.35469	5.18689	0.707792	8.38108	908.685
1	60-69	26.3146	93	97	0.96	0.615894	8.6476	29.4	1	227.518	804.226	5.326	0	0	0.938334	111.766	0.855453	1.35353	6.33211	0.464088	8.30169	838.817
1	60-69	27.7344	98	101	0.97	0.6125	9.43713	74	1	261.692	924.839	5.78024	0	0	3.10793	143.767	0.845578	1.34968	5.85843	1.50407	9.15402	953.151
1	60-69	27.8125	98	102	0.96	0.6125	8.83643	61.6	0	245.741	865.97	5.41231	0	0	2.35327	139.532	0.843994	1.34778	5.85843	1.14074	8.48297	901.316
0	60-69	23.1385	90	93	0.97	0.553846	9.26202	49.25	1	214.323	833.582	5.12974	1	0	1.67343	124.082	0.86948	1.34655	5.06638	1.21605	8.98416	861.368
1	60-69	27.0552	95	103	0.92	0.612903	7.65644	19.61	0	207.183	727.362	4.69266	0	0	0.713364	112.684	0.84669	1.34588	6.09664	0.350993	7.04393	788.614
0	60-69	25.763	98	101	0.97	0.563218	9.85392	110.88	1	253.837	965.684	5.54991	0	0	4.16915	175.741	0.851701	1.34285	4.74353	2.94737	9.5583	995.246
1	60-69	24.1778	88	85	1.04	0.586667	8.86512	37.5	1	214.359	780.131	5.20087	0	0	1.22384	101.192	0.859329	1.34061	6.01519	0.609756	9.21973	753.535
0	60-69	24.8016	94	102	0.92	0.559524	9.26089	59.74	1	229.67	870.523	5.18169	1	1	2.94179	151.723	0.852747	1.336	4.91982	2.12371	8.52002	944.61
1	60-69	26.8544	97	99	0.98	0.584337	9.11022	81.9	1	244.609	883.691	5.32344	0	0	3.12632	139.132	0.839539	1.33286	5.27716	1.5	8.92801	901.912
1	60-69	28.3987	97	110	0.88	0.617834	8.56165	32.76	1	243.151	830.48	5.28968	0	0	0.996543	126.344	0.83168	1.33274	6.06081	0.494118	7.53425	941.782
1	60-69	32.0161	101	109	0.93	0.668874	9.11952	50.74	1	292.007	921.072	6.09981	0	0	1.74506	156.425	0.81518	1.33267	6.99626	0.893939	8.48116	994.028
1	60-69	24.9896	88	85	1.04	0.598639	8.18596	22.5	1	204.567	720.364	4.90044	0	0	0.9122	100.819	0.84915	1.33204	6.32003	0.462963	8.5134	695.807
1	60-69	23.4952	87	93	0.94	0.568627	8.67876	36.83	0	203.951	755.052	4.93498	0	0	1.50599	101.54	0.857407	1.33124	5.64771	0.747059	8.15803	807.124
0	60-69	23.4019	87	89	0.98	0.564935	9.48597	56.76	1	221.972	825.279	5.35896	1	1	2.11908	118.188	0.856889	1.32956	5.55691	1.60248	9.29625	844.251
1	60-69	23.9012	86	88	0.98	0.583051	8.77461	33.88	1	209.713	754.617	5.11604	0	0	1.67033	104.45	0.853407	1.32882	6.09413	0.846154	8.59912	772.166
1	60-69	23.5556	86	93	0.92	0.573333	8.72492	37.24	0	205.559	750.343	5.00229	0	0	1.81274	104.271	0.854523	1.32733	5.84728	0.910959	8.02693	811.418
0	60-69	26.9531	95	96	0.99	0.59375	10.4488	254.4	1	281.596	992.639	6.204	1	1	14.0001	189.529	0.835457	1.32719	5.63717	10.4691	10.3443	1003.09
1	60-69	31.0446	98	106	0.92	0.662162	9.57713	60.8	1	297.274	938.559	6.34161	0	0	3.26063	158.225	0.815527	1.3264	7.08046	1.68889	8.81096	1015.18
1	60-69	29.4056	92	92	1	0.666667	9.18397	74.12	1	270.101	844.926	6.12265	0	0	3.52062	147.767	0.822044	1.32497	7.75737	1.87931	9.18397	844.926
1	60-69	31.139	99	95	1.04	0.655629	9.27115	91.02	1	288.704	917.844	6.07844	0	0	3.13163	160.688	0.813974	1.32455	6.83011	1.6087	9.642	880.759
1	60-69	29.1363	97	95	1.02	0.625806	10.2404	163.02	1	298.406	993.321	6.40852	0	0	7.41254	163.935	0.822841	1.32423	6.254	3.73214	10.4452	972.84
0	60-69	23.9512	91	91	1	0.548193	9.06568	48.62	1	217.123	824.977	4.96974	1	1	1.69205	128.756	0.850032	1.32403	4.86683	1.23841	9.06568	824.977
1	60-69	29.5162	96	91	1.05	0.635762	8.62091	30.02	1	254.489	827.608	5.48084	0	0	0.669913	121.895	0.817979	1.31925	6.58102	0.343478	9.05196	784.503
0	60-69	26.9598	97	103	0.94	0.573964	7.89472	18.24	0	212.842	765.787	4.53129	1	0	0.540406	127.851	0.829883	1.31839	5.04368	0.395833	7.42103	813.156
1	60-69	23.2335	87	91	0.96	0.550633	8.78699	41.76	0	204.122	764.468	4.83841	0	0	2.6078	109.365	0.850057	1.31737	5.21101	1.28571	8.43551	799.616
0	60-69	27.2817	97	99	0.98	0.577381	9.524	81.92	1	259.815	923.828	5.49897	1	1	2.37791	160.581	0.825789	1.31448	5.1201	1.75342	9.33352	942.876
1	60-69	32.6905	105	106	0.99	0.636364	8.61079	43.71	1	281.487	904.133	5.47959	0	0	1.44411	159.996	0.799526	1.31163	5.91249	0.72093	8.52468	912.744
1	60-69	25.4125	89	95	0.94	0.583607	8.30818	35.03	0	211.111	739.428	4.84871	0	0	1.50711	112.439	0.83379	1.31161	5.85617	0.763514	7.80969	789.277
0	60-69	25.3069	94	98	0.96	0.549708	9.18496	68.15	1	232.471	863.386	5.04904	1	1	3.42532	155.126	0.833944	1.31094	4.70169	2.5	8.81756	900.126
0	60-69	25	90	95	0.95	0.5625	9.17028	55.75	1	229.257	825.326	5.15828	1	1	1.92474	128.334	0.83219	1.30553	5.26871	1.45752	8.71177	871.177
1	60-69	29.0943	95	100	0.95	0.616883	9.04349	81.77	1	263.075	859.132	5.57878	0	0	3.41475	148.88	0.809266	1.30207	6.19402	1.75397	8.59132	904.349
1	60-69	27.7008	92	100	0.92	0.605263	9.69521	117.3	1	268.557	891.959	5.86815	0	0	5.15171	146.85	0.815087	1.30075	6.14915	2.65385	8.91959	969.521
0	60-69	29.0533	99	106	0.93	0.589286	9.81267	131.92	1	285.058	971.454	5.78247	0	0	4.79694	183.984	0.808197	1.30004	5.25368	3.59259	9.12578	1040.14
1	60-69	26.9531	93	96	0.97	0.58125	9.72369	40.95	1	262.053	904.303	5.65189	0	0	1.24095	119.372	0.817869	1.29925	5.48974	0.62234	9.43198	933.474
0	60-69	26.1864	92	95	0.97	0.569659	8.59527	32.67	0	225.11	790.765	4.89638	1	0	1.04079	122.92	0.820952	1.29789	5.29073	0.79085	8.33741	816.551
0	60-69	29.0318	98	98	1	0.590361	11.0919	437.91	1	321.999	1087.01	6.54825	1	0	19.9399	210.3	0.805235	1.29512	5.34559	15.0795	11.0919	1087.01
1	60-69	27.6304	91	97	0.94	0.602649	10.5742	252.78	1	292.165	962.252	6.37253	0	0	19.3819	165.502	0.810268	1.29251	6.16627	10.0789	9.93974	1025.7
0	60-69	31.8773	106	107	0.99	0.595506	8.72115	59.45	0	278.03	924.442	5.1935	0	0	1.41187	185.356	0.790269	1.29101	4.94815	1.04317	8.63394	933.163
0	60-69	23.6244	87	94	0.93	0.537037	10.0311	78.32	1	236.934	872.704	5.38706	1	0	2.72339	123.483	0.830209	1.29019	4.89071	2.06977	9.32891	942.922
0	60-69	26.1719	91	95	0.96	0.56875	10.0152	113.88	1	262.099	911.386	5.69616	0	0	5.13816	154.075	0.816128	1.29014	5.34238	3.94595	9.61462	951.447
0	60-69	27.3438	93	100	0.93	0.58125	9.79806	105.28	1	267.879	911.22	5.69512	0	0	5.54842	162.506	0.810061	1.28993	5.48974	4.27273	9.1122	979.806
0	60-69	27.7177	97	105	0.92	0.563953	8.82852	44.16	1	244.726	856.366	4.97887	1	1	1.47205	150.264	0.80755	1.28885	4.82245	1.09524	8.12223	926.994
1	60-69	29.0943	94	91	1.03	0.61039	9.97178	109.8	1	290.079	937.347	6.08667	0	0	3.79062	149.942	0.800748	1.28836	6.11432	1.96774	10.2709	907.432
1	60-69	24	84	89	0.94	0.56	8.17793	24.18	0	196.27	686.946	4.57964	0	0	1.52911	101.115	0.824314	1.2844	5.67944	0.794872	7.68725	727.836
0	60-69	27.5134	94	105	0.9	0.573171	8.88177	54.52	1	244.338	834.886	5.09077	0	0	2.23541	147.671	0.805397	1.28383	5.22972	1.70909	7.99359	932.586
0	60-69	25.3069	92	94	0.98	0.538012	9.51439	73.98	1	240.809	875.324	5.11885	0	1	2.16134	138.1	0.8162	1.28305	4.57295	1.61176	9.3241	894.353
1	60-69	25.6369	89	96	0.93	0.563291	10.1026	148.18	1	259.031	899.133	5.69072	0	0	12.6868	146.92	0.814362	1.28293	5.36208	6.45946	9.39544	969.852
1	60-69	25.4849	86	99	0.87	0.579125	9.32094	78.4	1	237.498	801.601	5.39799	0	0	5.73337	131.466	0.814916	1.28253	5.99387	3.01075	8.10922	922.773
0	60-69	25.2826	90	96	0.94	0.54878	9.1834	62.25	1	232.156	826.506	5.03967	0	0	3.17297	138.929	0.815843	1.28228	4.94944	2.41748	8.6324	881.606
1	60-69	28.3673	88	90	0.98	0.628571	8.36494	23.4	1	237.313	736.115	5.25796	0	0	0.696631	110.771	0.7996	1.2811	7.11027	0.380488	8.19764	752.845
1	60-69	29.8938	96	106	0.91	0.605678	8.77189	55.86	0	262.192	842.102	5.31294	0	0	2.06165	144.943	0.791654	1.2795	5.84556	1.06522	7.98242	929.821
1	60-69	28.4444	91	98	0.93	0.606667	8.69998	43.56	0	247.427	791.698	5.27799	0	0	1.94932	132.519	0.797378	1.27812	6.26721	1.03125	8.09098	852.598
0	60-69	29.0437	97	101	0.96	0.580838	9.21558	64	1	267.62	893.911	5.35276	0	1	1.84297	155.856	0.794411	1.27779	5.19792	1.40845	8.84696	930.774
0	60-69	26.1752	92	98	0.94	0.550898	10.5555	160.38	1	276.342	971.102	5.81498	1	1	9.53553	169.51	0.80755	1.27661	4.8601	7.2439	9.92213	1034.43
1	60-69	31.5011	95	99	0.96	0.641892	9.21558	77.7	1	290.291	875.48	5.91541	0	0	2.44965	154.332	0.782905	1.27645	6.821	1.32075	8.84696	912.342
0	60-69	25.462	89	93	0.96	0.552795	8.35823	19.44	0	212.801	743.883	4.62039	1	0	0.630888	99.9468	0.81043	1.27528	5.11392	0.487952	8.0239	777.316
0	60-69	29.3947	97	101	0.96	0.584337	9.80486	88.64	1	288.165	951.072	5.72935	0	0	4.28497	172.498	0.790445	1.27396	5.27716	3.29762	9.41267	990.291
1	60-69	26.7698	92	95	0.97	0.560976	9.2307	41.82	1	247.106	849.225	5.1782	0	0	1.71543	123.704	0.802791	1.27385	5.08955	0.866197	8.95378	876.917
0	60-69	22.7204	87	91	0.96	0.50289	8.42235	22	0	191.356	732.744	4.23552	0	1	1.02514	102.212	0.824553	1.2731	4.12274	0.763359	8.08546	766.434
0	60-69	26.6384	90	87	1.03	0.56962	9.16395	48.25	1	244.128	824.756	5.21997	1	1	3.19639	137.608	0.802741	1.27272	5.43763	2.50649	9.43887	797.264
1	60-69	26.1427	88	94	0.94	0.571429	9.10545	34.2	1	238.016	801.279	5.20311	0	0	1.57502	115.609	0.805049	1.27239	5.63649	0.820144	8.55912	855.912
1	60-69	29.8233	93	98	0.95	0.615894	9.8269	94.5	1	293.038	913.901	6.05233	0	0	2.94745	147.818	0.786969	1.27142	6.33211	1.56977	9.33555	963.036
0	60-69	26.6728	91	94	0.97	0.561728	9.69423	63.7	1	258.545	882.175	5.44552	1	1	2.46624	138.535	0.800888	1.27006	5.17791	1.91406	9.4034	911.257
1	60-69	21.8211	77	76	1.01	0.542254	8.42655	20.14	0	183.867	648.844	4.56933	0	0	0.98901	76.7559	0.82749	1.26906	5.8406	0.532663	8.51082	640.418
1	60-69	29.2421	94	101	0.93	0.594937	9.08078	51.48	1	265.522	853.593	5.40249	0	0	1.78334	137.604	0.78788	1.26873	5.74002	0.928571	8.44512	917.159
1	60-69	27.7344	92	96	0.96	0.575	9.00496	58.82	1	249.707	828.456	5.17785	0	0	2.66343	135.54	0.793808	1.26705	5.41605	1.37302	8.64476	864.476
0	60-69	26.2596	92	98	0.94	0.544379	9.43427	75.6	1	247.744	867.953	5.13581	0	0	3.01575	146.439	0.801037	1.26699	4.71395	2.29508	8.86821	924.558
1	60-69	26.2227	88	97	0.91	0.567742	9.17476	56.7	1	240.562	807.379	5.20889	0	0	2.35274	122.928	0.800815	1.26634	5.54642	1.22727	8.34903	889.951
0	60-69	23.3067	86	97	0.89	0.51497	9.74527	89.88	0	227.162	838.094	5.01852	1	1	4.48536	131.196	0.815618	1.26466	4.45514	3.424	8.67329	945.292
0	60-69	24.1588	88	97	0.91	0.52071	9.45528	54.97	1	228.44	832.065	4.92346	0	0	3.14335	130.483	0.810007	1.2635	4.45038	2.39	8.60431	917.163
1	60-69	24.5243	86	94	0.91	0.540881	8.39586	25.48	1	205.867	722.044	4.54116	0	0	1.07979	99.7171	0.807982	1.2635	5.05409	0.554878	7.64023	789.211
1	60-69	22.8928	82	87	0.94	0.529032	9.49068	56.88	1	217.242	778.236	5.02088	0	0	3.14986	107.08	0.816924	1.26291	5.07547	1.63448	8.92124	825.689
0	60-69	25	87	90	0.97	0.54375	9.57779	39.82	1	239.445	833.268	5.20793	0	0	1.69892	114.518	0.80445	1.26201	5.04782	1.33088	9.29046	862.002
0	60-69	25	87	100	0.87	0.54375	8.67413	20.68	0	216.853	754.649	4.71656	1	0	0.701724	94.3915	0.80445	1.26201	5.04782	0.549708	7.54649	867.413
1	60-69	23.1911	82	95	0.86	0.532468	8.80558	27.12	0	204.201	722.058	4.68869	0	0	1.51216	95.7849	0.81253	1.25883	5.15929	0.79021	7.5728	836.53
0	60-69	25.4028	89	100	0.89	0.536145	9.49753	69.12	0	241.237	845.28	5.09205	0	0	2.82453	133.401	0.79937	1.25739	4.73016	2.18182	8.4528	949.753
1	60-69	29.4758	92	94	0.98	0.601307	10.4056	169.66	1	306.756	957.313	6.25695	0	0	8.97557	163.763	0.779467	1.25685	6.0511	4.79808	10.1975	978.124
0	60-69	25.1559	89	94	0.95	0.529762	9.6925	97.44	1	243.863	862.633	5.13472	1	1	7.14058	150.414	0.799789	1.256	4.58627	5.48649	9.20788	911.095
1	60-69	29.1363	92	102	0.9	0.593548	8.35823	33.66	0	243.559	768.957	4.96101	0	0	1.2189	128.683	0.780427	1.25597	5.86073	0.647059	7.52241	852.54
1	60-69	23.135	81	91	0.89	0.534653	8.82676	26.91	0	204.163	714.968	4.71926	0	0	1.11846	88.6153	0.810524	1.25521	5.29406	0.590909	7.85582	803.235
0	60-69	24.5089	88	92	0.96	0.52071	8.29452	20.24	1	203.299	729.917	4.31904	0	1	1.40061	111.451	0.802274	1.25444	4.45038	1.07317	7.96273	763.095
0	60-69	25.0593	90	100	0.9	0.520231	8.75329	32	1	219.358	787.796	4.55374	0	1	0.819487	107.474	0.799049	1.25403	4.31118	0.621359	7.87796	875.329
0	60-69	23.03	85	98	0.87	0.505952	9.88954	83.8	1	227.756	840.611	5.00363	1	1	5.99889	132.269	0.810154	1.25369	4.31965	4.6044	8.6039	969.175
0	60-69	29.7576	96	102	0.94	0.578313	9.07504	49.91	1	270.073	871.204	5.24822	0	0	1.31777	144.821	0.775923	1.25312	5.20874	1.03205	8.53054	925.654
0	60-69	26.0933	92	99	0.93	0.528736	8.81011	37.8	0	229.856	810.531	4.65822	1	1	1.17585	125.473	0.792795	1.25263	4.3706	0.89172	8.19341	872.201
1	60-69	25.3906	87	98	0.89	0.54375	8.41619	29.87	1	213.687	732.209	4.5763	0	0	1.51788	110.488	0.796178	1.25226	5.04782	0.78626	7.49041	824.787
0	60-69	22.151	81	90	0.9	0.509434	8.69518	18.72	0	192.598	704.31	4.42962	0	0	0.968713	78.059	0.814437	1.25217	4.68159	0.764706	7.82567	782.567
1	60-69	21.7778	78	87	0.9	0.52	9.43478	29.6	0	205.489	735.913	4.90609	0	0	1.75256	88.1202	0.816657	1.25203	5.17641	0.930818	8.4913	820.826
0	60-69	24.1993	87	95	0.92	0.517857	9.12284	21.78	1	220.773	793.687	4.72433	0	0	1.27338	106.932	0.802287	1.25181	4.45294	0.980198	8.39301	866.67
0	60-69	26.2917	89	107	0.83	0.549383	9.70035	52.8	1	255.022	863.332	5.32921	1	1	2.23572	128.645	0.790836	1.25111	5.03428	1.76	8.05129	1037.94
0	60-69	26.7229	90	93	0.97	0.552147	9.364	58	1	250.206	842.76	5.17031	0	0	2.52422	135.132	0.788666	1.25107	5.02704	1.98291	9.08308	870.852
0	60-69	22.8625	84	98	0.86	0.506024	9.37258	51.87	0	214.257	787.297	4.74275	0	0	2.84545	113.454	0.809361	1.25094	4.38871	2.20161	8.06042	918.513
1	60-69	23.2834	80	90	0.89	0.540541	10.6709	191.62	1	248.419	853.672	5.76806	0	0	19.0893	135.963	0.806482	1.25029	5.52651	10.2471	9.4971	960.381
1	60-69	32.0291	95	104	0.91	0.625	10.2828	89.17	1	329.358	976.866	6.42675	0	0	3.59673	163.14	0.764021	1.24912	6.39467	1.95935	9.35735	1069.41
1	60-69	23.1247	82	97	0.85	0.522293	8.64591	31.68	0	199.894	708.965	4.5157	0	0	1.53329	95.6224	0.80627	1.24853	4.91268	0.8	7.34903	838.654
0	60-69	23.7954	85	94	0.9	0.518293	9.12249	32.8	0	217.115	775.412	4.72812	1	0	1.81058	107.576	0.802298	1.24832	4.5994	1.41379	8.21024	857.514
1	60-69	25.0657	85	89	0.96	0.544872	9.39313	46.17	1	235.486	798.416	5.11805	0	0	2.48005	115.627	0.794577	1.24707	5.22562	1.30534	9.0174	835.988
1	60-69	19.8141	77	90	0.86	0.475309	8.90996	22.61	0	176.506	686.067	4.23498	0	0	1.22248	71.3132	0.826198	1.24687	4.17372	0.626316	7.66257	801.896
1	60-69	26.7698	90	98	0.92	0.54878	9.68499	93.44	1	259.267	871.649	5.31493	0	0	4.09934	136.859	0.785339	1.24615	4.94944	2.11594	8.91019	949.129
0	60-69	20.4152	80	91	0.88	0.470588	9.7245	24	0	198.574	777.96	4.57623	0	1	1.79785	86.9313	0.821415	1.24584	3.86211	1.37931	8.55756	884.929
1	60-69	26.7759	88	99	0.89	0.56051	9.11269	60.9	0	244.038	801.916	5.10775	0	0	2.4806	126.385	0.784699	1.24519	5.37149	1.30968	8.11029	902.156
0	60-69	27.9904	93	100	0.93	0.553571	8.81723	26.32	1	246.794	820.003	4.88097	0	0	0.854309	123.377	0.778316	1.24422	4.85309	0.666667	8.20003	881.723
0	60-69	24.3911	88	99	0.89	0.508671	9.13993	40.71	1	222.923	804.314	4.64921	0	0	2.66211	126.005	0.795498	1.24285	4.18554	2.03448	8.13454	904.853
1	60-69	24.6548	84	96	0.88	0.538462	8.5338	30.68	0	210.358	716.839	4.59512	0	0	1.12373	98.4346	0.79393	1.24262	5.14816	0.592965	7.50974	819.244
1	60-69	23.9361	83	87	0.95	0.528662	9.53651	83.5	1	228.304	791.531	5.0416	0	0	5.08649	120.869	0.797553	1.24215	4.98911	2.672	9.05969	829.677
0	60-69	27.8876	89	94	0.95	0.574194	8.31112	24.48	0	231.797	739.69	4.77219	0	1	1.0191	112.109	0.77735	1.24192	5.62497	0.829268	7.89557	781.246
0	60-69	25.1559	88	98	0.9	0.52381	8.83446	34.73	0	222.275	777.432	4.62757	0	0	2.11213	121.717	0.790803	1.24189	4.5196	1.6413	7.95101	865.777
1	60-69	24.1965	81	88	0.92	0.547297	8.21401	20.47	0	198.779	665.335	4.4955	0	0	0.865008	89.3149	0.795889	1.2418	5.61267	0.468421	7.55689	722.833
1	60-69	26.7532	86	107	0.8	0.569536	9.54716	73.36	1	255.387	821.056	5.43746	0	0	4.41093	133.702	0.782395	1.24135	5.752	2.38182	7.63773	1021.55
1	60-69	22.5466	81	90	0.9	0.509434	10.0644	99.59	1	226.952	815.214	5.12713	0	0	5.8527	115.252	0.804883	1.24114	4.68159	3.0493	9.05794	905.794
1	60-69	22.0166	78	84	0.93	0.516556	9.26663	51	0	204.051	722.798	4.78674	0	0	3.9779	103.072	0.808053	1.24109	5.09016	2.125	8.61797	778.397
1	60-69	23.9053	83	88	0.94	0.526984	8.64535	34.25	0	206.71	717.564	4.55596	0	0	1.71699	102.202	0.79697	1.24098	4.94889	0.901316	8.12663	760.791
1	60-69	30.3528	90	95	0.95	0.616438	9.35278	47.68	1	283.857	841.751	5.76542	0	0	2.23215	142.496	0.76548	1.24034	6.60343	1.24167	8.88515	888.515
0	60-69	26.2596	90	96	0.94	0.532544	9.83462	75	1	258.257	885.116	5.23737	0	0	4.82041	146.811	0.783623	1.23945	4.58214	3.75	9.24454	944.123
1	60-69	21.3675	78	85	0.92	0.5	9.28524	47.4	0	198.426	724.249	4.64262	0	0	2.57556	92.6496	0.811016	1.23945	4.68374	1.35429	8.54242	789.245
1	60-69	28.8246	93	100	0.93	0.56535	8.14791	26.6	0	234.823	757.756	4.60642	0	0	0.964624	124.152	0.771303	1.23906	5.12007	0.503311	7.57756	814.791
0	60-69	27.0051	89	95	0.94	0.552795	10.4481	105.84	1	282.204	929.884	5.77568	0	0	6.13216	149.677	0.779255	1.2383	5.11392	4.9	9.82125	992.573
1	60-69	24.2439	83	90	0.92	0.532051	8.91993	31.25	0	216.219	740.354	4.74586	0	0	1.21166	97.0379	0.793318	1.23819	5.07071	0.641026	8.20634	802.794
0	60-69	29.6158	92	97	0.95	0.585987	9.26392	41.04	1	274.397	852.28	5.42854	0	0	1.25177	128.693	0.767048	1.2378	5.67769	1.02013	8.80072	898.6
0	60-69	24.4956	86	89	0.97	0.518072	10.6802	158.97	1	261.664	918.493	5.53309	1	1	11.2302	150.142	0.791382	1.2373	4.52525	8.80233	10.3598	950.534
0	60-69	21.7994	83	91	0.91	0.477011	8.76855	28.44	0	191.154	727.79	4.1827	1	1	1.16821	88.7409	0.806318	1.23639	3.81193	0.892655	7.97938	797.938
0	60-69	20.4491	78	90	0.87	0.47561	8.97189	16.25	0	183.475	699.807	4.26712	0	0	0.831034	61.2614	0.814497	1.23569	4.10992	0.65445	7.80554	807.47
1	60-69	24.0346	83	92	0.9	0.525316	9.56836	81.5	0	229.928	794.174	5.02642	0	0	3.64219	115.62	0.792851	1.23568	4.90906	1.91765	8.61152	880.289
1	60-69	27.6398	89	96	0.93	0.563291	9.28989	72.54	1	256.773	826.8	5.23291	0	0	4.27189	139.677	0.77453	1.23557	5.36208	2.27184	8.6396	891.83
0	60-69	24.4646	85	93	0.91	0.521472	8.58786	22.8	0	210.059	729.968	4.47833	0	1	1.20883	99.1058	0.790011	1.23489	4.67261	0.957983	7.81496	798.671
1	60-69	24.5578	83	95	0.87	0.535484	9.44158	60.75	1	231.885	783.651	5.05581	0	0	2.32669	109.727	0.789078	1.23422	5.15392	1.2398	8.21417	896.95
1	60-69	22.5053	78	83	0.94	0.521739	9.15472	30.4	0	206.073	714.068	4.77637	0	0	2.09861	94.5733	0.800295	1.23369	5.2202	1.13433	8.60543	759.842
1	60-69	23.8281	83	92	0.9	0.51875	9.3906	47.5	1	223.778	779.42	4.87137	0	0	2.70592	109.622	0.792425	1.23324	4.75351	1.41791	8.45154	863.935
0	60-69	27.0552	87	96	0.91	0.56129	9.3629	64.24	1	253.36	814.573	5.25531	0	1	3.07624	128.365	0.77539	1.23254	5.46789	2.51724	8.52024	898.839
0	60-69	24.8591	87	92	0.95	0.514793	9.80491	64.9	1	243.75	853.027	5.0475	1	1	2.18343	119.222	0.785692	1.23142	4.38452	1.7052	9.31466	902.052
1	60-69	24.8777	83	96	0.86	0.538961	8.81226	30.5	0	219.249	731.417	4.74946	0	0	1.5895	105.363	0.784833	1.23023	5.23878	0.853147	7.57854	845.976
1	60-69	27.8159	90	99	0.91	0.555556	8.37364	28.48	1	232.955	753.627	4.65202	0	0	0.887373	114.705	0.770235	1.23002	5.10609	0.468421	7.62001	828.99
0	60-69	24.7721	88	98	0.9	0.505747	9.22882	52.44	0	228.598	812.137	4.66745	0	1	2.6654	127.67	0.785054	1.2297	4.1222	2.05405	8.30594	904.425
0	60-69	23.8087	85	93	0.91	0.502959	9.11699	46.6	0	217.075	774.944	4.58547	0	1	2.6167	115.629	0.790045	1.22937	4.25283	2.04386	8.29646	847.88
0	60-69	25.3155	85	94	0.9	0.534591	9.31435	48.8	1	235.839	791.719	4.97937	1	1	3.14841	119.626	0.781862	1.22914	4.97956	2.54167	8.38291	875.549
1	60-69	24.6711	82	95	0.86	0.539474	8.69759	33.36	0	214.569	713.202	4.69212	0	0	1.79756	105.621	0.784814	1.22849	5.33197	0.972028	7.47992	826.271
0	60-69	22.5306	84	90	0.93	0.48	8.88961	20.33	0	200.283	746.727	4.26701	1	1	1.20123	94.1432	0.795997	1.22729	3.81458	0.922414	8.26734	800.065
0	60-69	29.0657	94	101	0.93	0.552941	8.99095	53.07	1	261.367	845.149	4.97146	0	0	1.69306	142.719	0.762633	1.22684	4.77311	1.33577	8.36158	908.086
1	60-69	25.9701	87	95	0.92	0.533742	10.04	130.21	1	260.74	873.483	5.35879	0	0	5.52073	135.564	0.777039	1.22677	4.81434	2.89677	9.23683	953.803
1	60-69	26.4855	85	95	0.89	0.555556	8.02944	14.04	1	212.7	682.502	4.4608	0	0	0.514708	94.6645	0.773394	1.22502	5.48648	0.27957	7.1462	762.796
1	60-69	28.8761	93	102	0.91	0.553571	8.79754	36.75	1	254.073	818.171	4.87006	0	0	1.29692	129.486	0.762317	1.22499	4.85309	0.677419	8.00576	897.349
1	60-69	23.4952	80	92	0.87	0.522876	8.90542	29.04	0	209.277	712.434	4.65643	0	0	1.78604	98.2147	0.78842	1.22413	5.08372	0.963504	7.74772	819.299
0	60-69	23.8754	85	94	0.9	0.5	8.77301	28.4	0	209.499	745.705	4.3865	1	0	1.72885	106.205	0.786249	1.22403	4.1872	1.35238	7.89571	824.663
1	60-69	30.4867	94	105	0.9	0.576687	9.34032	65.88	1	284.786	877.99	5.38644	0	0	3.0872	152.141	0.754445	1.22336	5.31083	1.64865	8.40629	980.734
1	60-69	28.8415	90	102	0.88	0.56962	8.80055	33.28	1	253.808	792.049	5.01297	0	0	1.31173	126.747	0.761322	1.22315	5.43763	0.707483	7.74448	897.656
1	60-69	27.7767	89	106	0.84	0.552795	9.56389	65.1	1	265.685	851.186	5.28687	0	0	3.97706	138.854	0.764757	1.22098	5.11392	2.12121	8.03366	1013.77
1	60-69	24.5243	83	103	0.81	0.522013	9.19934	63.25	0	225.568	763.545	4.80217	0	0	2.95131	114.363	0.779796	1.21942	4.83054	1.57143	7.45146	947.532
1	60-69	23.8281	82	93	0.88	0.5125	8.49931	27.36	0	202.539	696.943	4.3559	0	0	1.71948	100.731	0.782878	1.21838	4.67997	0.912	7.47939	790.436
1	60-69	23.1247	80	95	0.84	0.509554	9.08775	43.56	0	210.109	727.02	4.6307	0	0	3.5945	107.613	0.786605	1.21808	4.75987	1.92233	7.63371	863.336
0	60-69	23.1405	82	90	0.91	0.49697	8.24611	13.77	0	190.815	676.181	4.09807	1	1	0.846274	79.3844	0.786122	1.21747	4.32025	0.675	7.50396	742.15
0	60-69	30.4867	94	104	0.9	0.569697	8.88741	47.85	0	270.977	835.416	5.06313	1	1	1.56442	141.626	0.749858	1.21592	5.1501	1.26923	7.99867	924.29
0	60-69	25.4028	86	92	0.93	0.518072	9.07741	37.17	1	230.566	780.657	4.70276	1	1	1.47611	107.754	0.772425	1.215	4.52525	1.18	8.44199	835.122
0	60-69	25.5593	87	97	0.9	0.514793	8.94302	27.06	0	228.584	778.043	4.6038	1	0	0.771803	95.4279	0.771276	1.21444	4.38452	0.61194	8.04872	867.473
0	60-69	26.3196	86	95	0.91	0.535826	8.9279	36.75	0	234.982	767.799	4.7838	1	0	1.3502	106.062	0.767199	1.21393	4.93485	1.10063	8.12439	848.15
1	60-69	30.8329	92	98	0.94	0.585987	8.85345	43.86	1	272.952	814.517	5.18801	0	0	1.54467	140.547	0.746727	1.21312	5.67769	0.848684	8.32224	867.638
1	60-69	26.398	87	100	0.87	0.530488	8.22732	20.3	1	217.201	715.776	4.36449	0	0	0.564786	96.0701	0.766273	1.21307	4.73938	0.299145	7.15776	822.732
1	60-69	22.7615	80	94	0.85	0.496894	9.52061	50.82	1	216.689	761.649	4.73074	0	0	3.85544	107.572	0.785013	1.21241	4.46012	2.04425	8.09252	894.937
0	60-69	30.4834	94	102	0.92	0.566265	9.3155	68.44	1	283.936	875.657	5.27504	1	1	2.38447	150.805	0.74765	1.21232	5.07194	1.93443	8.57026	950.181
0	60-69	27.5482	89	97	0.92	0.539394	8.37161	20.64	0	230.638	745.073	4.5156	0	1	0.886869	108.834	0.759601	1.21109	4.8041	0.716667	7.70188	812.046
0	60-69	22.9854	83	93	0.89	0.482558	9.25952	40.86	0	212.876	768.54	4.46826	1	0	2.42927	106.214	0.782851	1.21105	3.93237	1.90756	8.24097	861.135
0	60-69	23.7253	80	90	0.89	0.516129	9.75402	38.55	1	231.463	780.322	5.03433	0	0	2.38655	95.1717	0.778245	1.2103	4.91863	1.97692	8.68108	877.862
0	60-69	30.1592	98	106	0.92	0.535519	9.6719	107.58	1	291.704	947.846	5.17949	0	1	4.90226	179.778	0.747689	1.21022	4.1593	3.7907	8.89815	1025.22
1	60-69	21.4536	78	90	0.87	0.478528	9.15125	27.8	0	196.294	713.798	4.37913	0	0	1.69097	86.0153	0.791288	1.21011	4.17701	0.891026	7.96159	823.613
0	60-69	26.1962	90	99	0.91	0.505618	7.84065	14.75	0	205.425	705.658	3.96437	1	0	0.446722	96.344	0.764787	1.20917	3.99809	0.347059	7.13499	776.224
0	60-69	25.3906	84	91	0.92	0.525	8.34808	18.62	0	211.958	701.239	4.38274	1	1	0.973759	91.1537	0.768724	1.20908	4.82706	0.796748	7.68023	759.675
0	60-69	30.854	94	104	0.9	0.569697	8.55215	31.9	0	263.834	803.902	4.87213	1	1	1.08568	133.696	0.743895	1.20866	5.1501	0.887097	7.69693	889.423
1	60-69	24.2188	82	103	0.8	0.5125	8.62149	22.56	0	208.812	706.962	4.41851	0	0	0.848493	89.4907	0.774437	1.20851	4.67997	0.454106	6.89719	888.013
0	60-69	26.0262	86	92	0.93	0.52439	9.45716	55.23	1	246.17	813.315	4.95924	1	1	3.03407	123.502	0.764662	1.20766	4.66938	2.45794	8.79515	870.058
1	60-69	24.7768	81	91	0.89	0.529412	8.02579	16.33	0	198.879	650.089	4.24895	0	0	0.880189	92.8817	0.770506	1.20695	5.16424	0.482993	7.14295	730.347
1	60-69	27.938	86	86	1	0.562092	9.49849	53.2	1	265.388	816.87	5.33902	0	0	4.76458	137.596	0.755132	1.20678	5.56708	2.63889	9.49849	816.87
1	60-69	25.2363	83	104	0.8	0.525316	8.92514	38	0	225.271	740.787	4.68852	0	0	2.22947	112.658	0.767477	1.2059	4.90906	1.20635	7.14011	928.215
0	60-69	28.959	90	95	0.95	0.555556	10.0705	80.5	1	291.641	906.342	5.5947	1	0	4.71801	147.96	0.74983	1.2055	5.10609	3.87952	9.56694	956.694
1	60-69	20.7198	73	84	0.87	0.489933	8.13256	11.85	0	168.507	593.677	3.98441	0	0	0.999183	69.0706	0.792756	1.20534	4.84004	0.552448	7.07533	683.135
0	60-69	29.0688	93	103	0.9	0.537572	9.18863	62.44	1	267.114	854.543	4.93955	0	1	3.00671	150.248	0.747897	1.20315	4.49973	2.39785	8.26977	946.429
1	60-69	19.5717	74	84	0.88	0.453988	8.48161	15.36	0	165.985	627.639	3.85055	0	0	1.0011	64.2687	0.798091	1.20198	3.89411	0.530387	7.46382	712.455
0	60-69	27.2173	88	98	0.9	0.53012	9.79593	92.46	1	266.645	862.042	5.19302	1	1	5.15886	142.668	0.754858	1.2011	4.66184	4.1875	8.81634	960.001
0	60-69	23.634	80	84	0.95	0.506329	9.78467	55.65	0	231.212	782.774	4.95427	1	1	3.80328	105.204	0.772804	1.20106	4.68277	3.14407	9.29544	821.913
0	60-69	21.8871	80	99	0.81	0.467836	8.66426	18.15	0	189.661	693.141	4.05346	0	1	1.14524	78.0547	0.781868	1.1997	3.80149	0.909774	7.01805	857.762
1	60-69	25.8876	83	96	0.86	0.532051	8.4123	24.75	0	217.794	698.221	4.47577	0	0	1.06076	102.879	0.759373	1.19824	5.07071	0.582353	7.23458	807.581
0	60-69	22.5306	82	95	0.86	0.468571	9.2725	19.38	0	208.909	760.345	4.34483	1	1	0.867808	79.2141	0.777045	1.19807	3.69196	0.682635	7.97435	880.887
0	60-69	23.3922	81	91	0.89	0.492401	8.26621	14.72	0	193.347	669.563	4.07029	0	0	0.792258	74.4398	0.772125	1.19795	4.28524	0.643357	7.35693	752.225
1	60-69	32.4661	92	102	0.9	0.601307	10.3313	150.28	1	335.459	950.484	6.21231	0	0	7.49153	174.317	0.730839	1.19757	6.0511	4.25	9.29821	1053.8
1	60-69	22.9398	77	93	0.83	0.506579	8.21982	18.05	0	188.563	632.927	4.16399	0	0	1.04709	83.677	0.773588	1.19632	4.92407	0.579268	6.82245	764.444
0	60-69	24.4352	81	90	0.9	0.512658	9.46473	48.8	0	231.318	766.643	4.85217	0	0	3.39805	106.551	0.765266	1.19598	4.75819	2.82407	8.51826	851.826
0	60-69	24.18	85	105	0.81	0.482955	8.03359	13.8	0	194.252	682.855	3.87986	1	1	0.700917	87.072	0.766228	1.19539	3.81684	0.552	6.5072	843.527
1	60-69	26.7988	82	94	0.87	0.554054	9.45747	65.28	0	253.46	775.512	5.23995	0	0	3.96544	128.779	0.752673	1.19454	5.69884	2.24793	8.228	889.002
1	60-69	21.875	77	88	0.88	0.48125	8.02814	11.59	0	175.575	618.166	3.86354	0	0	0.580062	67.909	0.778273	1.19407	4.31249	0.312821	7.06476	706.476
0	60-69	23.5078	81	92	0.88	0.490909	8.20576	14.4	0	192.917	664.667	4.02828	1	1	0.767659	73.7965	0.768425	1.19319	4.25118	0.625	7.22107	754.93
0	60-69	25.1486	83	94	0.88	0.512346	8.85709	22.32	0	222.756	735.138	4.53789	1	0	0.996874	87.7537	0.759704	1.19299	4.60374	0.821192	7.79424	832.566
0	60-69	27.2817	88	94	0.94	0.52381	8.68498	25.07	0	236.926	764.279	4.54928	1	1	0.957896	106.776	0.749169	1.19252	4.5196	0.778571	8.16388	816.388
1	60-69	28.1337	85	95	0.89	0.559211	9.01257	50.49	1	253.524	766.068	5.03992	0	0	2.57622	130.382	0.745326	1.1925	5.57693	1.44961	8.02119	856.194
1	60-69	32.8392	90	95	0.95	0.616438	8.98156	54.08	1	294.955	808.341	5.53658	0	0	2.08158	152.973	0.726336	1.19246	6.60343	1.21583	8.53249	853.249
0	60-69	24.7252	85	100	0.85	0.491329	8.94625	35	0	221.241	760.431	4.39555	1	1	1.94308	109.522	0.761441	1.19234	3.99716	1.54867	7.60431	894.625
1	60-69	26.8352	83	95	0.87	0.546053	9.57973	48.75	1	257.12	795.117	5.23103	0	0	2.17443	119.759	0.751081	1.19228	5.4136	1.21875	8.33436	910.074
1	60-69	26.8352	83	93	0.89	0.546053	8.67085	31.5	0	232.726	719.681	4.73474	0	0	1.52927	113.733	0.751081	1.19228	5.4136	0.857143	7.71706	806.389
1	60-69	23.7387	82	103	0.8	0.488095	9.75207	90.72	1	231.514	799.67	4.75994	0	0	7.14158	123.966	0.765929	1.19125	4.11982	3.78	7.80166	1004.46
0	60-69	23.7387	82	92	0.89	0.488095	9.03097	18.36	1	214.395	740.54	4.40797	0	1	1.32275	88.8321	0.765929	1.19125	4.11982	1.06931	8.03756	830.849
0	60-69	28.441	87	95	0.92	0.550633	9.73172	82.94	1	276.77	846.66	5.35861	0	0	5.08902	138.597	0.742839	1.19067	5.21101	4.28409	8.95319	924.514
0	60-69	25.0995	84	91	0.92	0.502994	8.17838	14.63	0	205.277	686.984	4.11367	0	0	0.614934	80.7802	0.758247	1.19032	4.32025	0.5	7.52411	744.232
0	60-69	26.6097	87	100	0.87	0.514793	8.45684	22	0	225.036	735.745	4.35352	1	1	0.868645	100.534	0.750843	1.19023	4.38452	0.704225	7.35745	845.684
0	60-69	23.5294	82	89	0.92	0.482353	9.89216	41.31	1	232.763	811.157	4.77151	0	0	1.60641	92.4679	0.765918	1.18948	3.99211	1.29255	9.10079	880.402
0	60-69	21.2031	78	91	0.86	0.45614	8.61123	17.55	0	182.558	671.676	3.92793	1	1	1.54469	76.3596	0.778628	1.18842	3.67307	1.23853	7.40566	783.622
1	60-69	21.6219	74	84	0.88	0.490066	9.13056	26.08	0	197.403	675.661	4.47458	0	0	2.60954	90.1278	0.775916	1.18815	4.75969	1.45536	8.03489	766.967
0	60-69	25.6544	84	90	0.93	0.512195	9.63679	57	1	247.184	809.491	4.93592	1	1	3.43945	118.55	0.754078	1.18809	4.52943	2.83019	8.96222	867.311
0	60-69	26.7299	88	98	0.9	0.508671	9.44467	53.59	1	252.456	831.131	4.80423	0	1	2.73559	129.022	0.74839	1.18723	4.18554	2.19811	8.50021	925.578
0	60-69	28.578	88	99	0.89	0.54321	7.77782	15.64	0	222.29	684.449	4.22499	0	0	0.522304	93.8236	0.739669	1.18654	4.96249	0.435897	6.92226	770.005
1	60-69	24.8358	81	90	0.9	0.512658	10.711	177.1	1	266.061	867.589	5.49107	0	0	22.2436	144.086	0.757016	1.18629	4.75819	12.2222	9.63988	963.988
1	60-69	24.0882	81	99	0.82	0.496933	8.35523	18.86	0	201.278	676.774	4.15199	0	0	0.948765	90.9404	0.760656	1.18594	4.38933	0.5125	6.85129	827.168
1	60-69	28.3771	84	99	0.85	0.563758	9.1197	56.16	0	258.817	766.055	5.14131	0	0	3.2258	134.181	0.739675	1.18516	5.77437	1.84615	7.75174	902.85
1	60-69	27.5873	85	98	0.87	0.541401	9.04509	33.75	1	249.554	768.833	4.89702	0	0	1.98878	122.982	0.743012	1.18492	5.14201	1.10619	7.86923	886.419
0	60-69	22.9421	78	87	0.9	0.490566	8.37566	11.05	0	192.138	653.302	4.10882	1	1	0.624699	57.4212	0.766138	1.18482	4.45828	0.521472	7.5381	728.683
1	60-69	29.865	87	101	0.86	0.572368	8.27682	22.33	1	247.146	720.083	4.73739	0	0	0.600603	113.431	0.733088	1.18465	5.74033	0.342222	7.11806	835.958
0	60-69	25.1913	84	98	0.86	0.5	9.14761	41.42	0	230.428	768.399	4.5738	0	1	2.52433	111.512	0.754149	1.1846	4.25303	2.0566	7.86694	896.465
1	60-69	27.7344	86	106	0.81	0.5375	8.99095	51.24	1	249.319	773.221	4.83263	0	0	2.42219	128.507	0.742038	1.18441	4.97422	1.33577	7.28267	953.04
0	60-69	25.5296	83	91	0.91	0.512346	8.61123	14.58	0	219.845	714.732	4.41193	0	0	0.826487	83.7824	0.752126	1.18405	4.60374	0.686441	7.83622	783.622
1	60-69	25.6369	82	98	0.84	0.518987	8.80055	24.96	0	225.646	721.645	4.56737	0	0	0.965116	98.6344	0.750311	1.18202	4.83362	0.533333	7.39246	862.453
1	60-69	24.0365	78	96	0.81	0.511475	9.1499	41.4	0	219.964	713.692	4.67995	0	0	3.97263	111.164	0.758365	1.18194	4.96398	2.22581	7.41142	878.39
1	60-69	26.7229	85	97	0.88	0.521472	8.98086	50.76	1	239.969	763.373	4.68327	0	0	2.42492	122.991	0.744852	1.18156	4.67261	1.32394	7.90316	871.144
1	60-69	23.6832	77	94	0.82	0.509934	9.2822	34.58	1	219.802	714.729	4.73331	0	0	2.29293	100.73	0.759817	1.18129	5.00751	1.29078	7.6114	872.527
1	60-69	28.1969	87	104	0.84	0.537037	9.28346	42.05	1	261.794	807.661	4.98556	0	0	1.79186	126.399	0.737837	1.18096	4.89071	0.986395	7.79811	965.48
0	60-69	26.4463	85	99	0.86	0.515152	8.61962	26.2	0	227.989	732.667	4.44041	0	0	1.2376	100.754	0.745476	1.18051	4.52753	1.02344	7.41287	853.342
0	60-69	28.3604	89	99	0.9	0.526627	9.68558	80.64	1	274.683	862.017	5.10069	0	0	3.97059	141.614	0.73616	1.17941	4.51626	3.26214	8.71702	958.873
0	60-69	25.1783	83	94	0.88	0.498498	8.10692	11.88	0	204.132	672.874	4.04129	0	0	0.523322	73.5544	0.748778	1.17606	4.28649	0.431373	7.13409	762.05
0	60-69	26.3465	84	96	0.88	0.515337	8.89148	25.46	0	234.29	746.884	4.58211	1	1	1.04883	93.1695	0.743082	1.17597	4.60177	0.875817	7.8245	853.582
1	60-69	21.7865	74	92	0.8	0.48366	8.43542	16.8	0	183.808	624.221	4.07988	0	0	0.947061	73.2025	0.76694	1.17589	4.60101	0.530303	6.74834	776.059
0	60-69	25.9107	83	98	0.85	0.512346	9.53201	23.4	0	246.974	791.157	4.88368	1	0	1.17616	91.9169	0.744734	1.17532	4.60374	0.984848	8.10221	934.137
0	60-69	19.9432	75	87	0.86	0.436047	8.61514	6.4	0	171.786	646.136	3.7566	0	1	0.549346	42.1892	0.777619	1.17482	3.42474	0.444444	7.40902	749.517
1	60-69	25.1039	79	90	0.88	0.519737	8.36828	15.12	0	210.044	661.094	4.3493	0	0	0.784129	90.5177	0.747386	1.1733	5.08718	0.444444	7.36409	753.145
1	60-69	22.4323	76	91	0.84	0.481013	8.12408	16.2	0	182.223	617.43	3.90779	0	0	1.11317	81.5757	0.760156	1.17117	4.38127	0.616438	6.82423	739.292
1	60-69	22.4323	76	90	0.84	0.481013	8.4059	16.02	0	188.544	638.848	4.04334	0	0	0.824189	75.6694	0.760156	1.17117	4.38127	0.45641	7.06095	756.531
0	60-69	29.7527	91	98	0.93	0.532164	9.12718	41.08	1	271.534	830.574	4.85716	1	1	1.1055	121.632	0.724756	1.17045	4.5086	0.913295	8.48828	894.464
0	60-69	23.8751	80	88	0.91	0.484848	8.80438	21.6	0	210.249	704.351	4.26879	1	1	1.00732	75.578	0.751134	1.16936	4.18213	0.837209	8.01199	774.786
0	60-69	24.9581	81	93	0.87	0.5	8.73857	18.4	0	218.115	707.824	4.36928	0	1	1.07718	82.0071	0.745167	1.16868	4.46034	0.905512	7.60255	812.687
0	60-69	22.7583	79	94	0.84	0.467456	8.10451	9.52	0	184.459	640.256	3.7885	0	0	0.591792	60.2602	0.7567	1.16866	3.85806	0.485714	6.80779	761.824
1	60-69	26.5625	83	97	0.86	0.51875	8.93212	36.5	0	237.237	741.366	4.63354	0	0	1.78253	115.124	0.737064	1.16804	4.75351	0.993197	7.68162	866.416
1	60-69	23.9188	79	98	0.81	0.490683	7.91503	13.86	0	189.327	625.287	3.88377	0	0	0.657319	81.6705	0.749988	1.16793	4.38755	0.362637	6.41117	775.673
0	60-69	25.2092	83	92	0.9	0.491124	9.24975	28.62	0	233.186	767.729	4.54278	0	0	1.59308	98.1212	0.742612	1.16662	4.1212	1.31405	8.32478	850.977
0	60-69	24.1672	80	91	0.88	0.487805	9.91545	64.5	1	239.656	793.236	4.8368	1	1	3.83606	105.856	0.747339	1.16581	4.2497	3.20896	8.7256	902.306
0	60-69	22.1003	76	90	0.84	0.469136	9.15252	20.02	1	202.271	695.592	4.29378	1	1	2.48938	78.549	0.758212	1.16528	4.1021	2.09195	7.68812	823.727
0	60-69	22.5896	78	85	0.92	0.467066	8.93075	15.21	0	201.746	696.599	4.17125	1	1	1.09528	69.989	0.755321	1.16508	3.9159	0.906977	8.21629	759.114
1	60-69	27.6304	82	91	0.9	0.543046	8.76929	20.16	0	242.296	719.082	4.76213	0	0	0.91545	107.576	0.730131	1.16468	5.42092	0.528302	7.89236	798.006
1	60-69	26.8352	81	97	0.84	0.532895	8.74519	28.29	0	234.721	708.361	4.66027	0	0	1.36409	109.911	0.732982	1.16355	5.25035	0.783439	7.34596	848.284
0	60-69	21.875	75	85	0.88	0.46875	8.54441	11.5	0	186.866	640.831	4.00519	0	0	0.956019	55.4666	0.758058	1.16306	4.16561	0.809859	7.51908	726.275
0	60-69	26.4915	84	92	0.91	0.506024	8.08479	15.77	0	214.166	679.122	4.0911	0	0	0.665058	83.2887	0.733648	1.16211	4.38871	0.557047	7.35716	743.801
1	60-69	22.7694	75	90	0.83	0.487013	9.16579	27.54	0	208.705	687.434	4.46386	0	0	2.10574	93.1974	0.752314	1.16198	4.60336	1.19118	7.6076	824.921
0	60-69	24.2424	80	85	0.94	0.484848	9.45134	47.85	1	229.101	756.107	4.58247	1	0	4.32622	106.796	0.743528	1.16047	4.18213	3.625	8.88426	803.364
0	60-69	28.257	86	98	0.88	0.52439	7.94601	12.6	0	224.554	683.357	4.16681	1	1	0.350082	75.5531	0.723868	1.15901	4.66938	0.29703	6.99249	778.709
1	60-69	23.1473	77	99	0.78	0.478261	8.45242	12.54	0	195.673	650.836	4.04246	0	0	1.04141	84.0956	0.747156	1.15718	4.24245	0.578947	6.59289	836.789
0	60-69	27.5873	83	98	0.85	0.528662	10.6333	133.74	1	293.373	882.565	5.62144	0	1	9.96258	137.824	0.72553	1.15704	4.98911	8.63953	9.03832	1042.07
1	60-69	28.251	83	100	0.83	0.538961	8.81581	33	0	249.047	731.712	4.75138	0	0	1.73108	122.274	0.721045	1.15445	5.23878	1	7.31712	881.581
1	60-69	23.4375	77	88	0.88	0.48125	8.96854	25.27	0	210.223	690.578	4.31611	0	0	1.11557	85.8792	0.743287	1.15358	4.31249	0.624413	7.89232	789.232
0	60-69	24.841	80	92	0.87	0.490798	8.71069	17.55	0	216.374	696.855	4.27518	1	0	0.805926	71.2021	0.73601	1.15341	4.31854	0.684211	7.5783	801.383
1	60-69	25.2081	76	94	0.81	0.524138	10.0391	89.1	0	253.086	762.974	5.26189	0	0	7.16406	126.136	0.734124	1.15328	5.45566	4.23077	8.13169	943.678
1	60-69	23.1111	74	89	0.83	0.493333	9.38156	28	1	216.808	694.236	4.62824	0	0	2.10265	93.9228	0.744684	1.15305	4.84145	1.21528	7.7867	834.959
1	60-69	30.1788	84	101	0.83	0.563758	8.68983	34.58	0	262.259	729.946	4.89896	0	0	1.65881	131.33	0.709934	1.14923	5.77437	0.985185	7.21256	877.673
1	60-69	28.3053	81	99	0.82	0.547297	9.53973	33.12	0	270.07	772.718	5.22107	0	0	1.69924	120.484	0.716873	1.14814	5.61267	1.00699	7.82258	944.433
1	60-69	21.2874	70	86	0.81	0.47619	8.46292	13.44	0	180.176	592.404	4.02996	0	0	1.01878	68.8919	0.751664	1.14802	4.74824	0.595745	6.85496	727.811
1	60-69	26.0584	79	95	0.83	0.51634	8.88575	31.71	0	231.563	701.974	4.58807	0	0	2.39274	113.524	0.726636	1.14784	5.00323	1.38532	7.37517	844.146
1	60-69	25.2363	79	96	0.82	0.5	7.92199	11.34	0	199.951	625.838	3.961	0	0	0.562063	85.2943	0.73049	1.14778	4.60737	0.319527	6.49604	760.511
0	60-69	23.3067	78	87	0.9	0.467066	8.82359	16.77	0	205.678	688.24	4.1212	1	1	1.0718	69.8737	0.739746	1.14702	3.9159	0.902098	7.94124	767.653
0	60-69	24.0317	82	96	0.85	0.458101	8.62722	22.44	0	207.312	707.432	3.95213	1	1	1.20168	87.7068	0.735977	1.14701	3.46989	0.977778	7.33314	828.213
1	60-69	26.1249	78	92	0.85	0.52349	8.7848	25.2	0	229.459	685.214	4.59875	0	0	1.14127	100.348	0.725768	1.14696	5.26443	0.670213	7.46708	808.201
0	60-69	23.3377	76	90	0.84	0.477987	8.09676	9.24	0	188.978	615.354	3.87015	0	0	0.631008	50.6416	0.738034	1.14462	4.30948	0.545455	6.80128	728.709
1	60-69	23.8281	77	94	0.82	0.48125	8.60174	20.9	0	204.98	662.334	4.13959	0	0	1.11284	88.6837	0.735141	1.14409	4.31249	0.628571	7.05343	808.564
0	60-69	23.1473	76	87	0.87	0.47205	9.80019	15.84	0	226.874	744.814	4.62618	0	1	0.81215	54.0074	0.737453	1.14215	4.16993	0.699029	8.52616	852.616
1	60-69	21.717	74	92	0.8	0.453988	8.38445	15.68	0	182.11	620.449	3.80644	0	0	1.01337	74.6324	0.744625	1.14107	3.89411	0.566474	6.70756	771.369
1	60-69	22.8928	74	87	0.85	0.477419	8.4123	15.84	0	192.558	622.51	4.01619	0	0	1.05627	80.9473	0.737224	1.1397	4.4485	0.607362	7.15045	731.87
0	60-69	26.3101	82	85	0.96	0.493976	10.7717	61.54	1	283.404	883.281	5.32097	0	0	3.71505	113.397	0.719469	1.13834	4.25222	3.17544	10.3408	915.596
1	60-69	23.9361	76	90	0.84	0.484076	9.14403	41.4	1	218.908	694.946	4.42641	0	0	2.94785	105.304	0.73029	1.13739	4.45446	1.69118	7.68099	822.963
1	60-69	25.2241	76	90	0.84	0.510067	9.65711	34.92	1	243.552	733.94	4.92577	0	0	3.49348	112.71	0.723897	1.13733	5.09462	2.06383	8.11197	869.14
1	60-69	21.0938	72	85	0.85	0.45	8.55798	13.44	0	180.488	616.175	3.85109	0	0	1.35735	74.9967	0.745596	1.13702	3.94539	0.768	7.27429	727.429
1	60-69	21.9261	72	92	0.78	0.467532	9.26331	31.36	0	203.144	666.958	4.3309	0	0	2.77079	91.3994	0.740624	1.13675	4.36536	1.6	7.22538	852.225
1	60-69	29.9632	84	93	0.9	0.547231	9.23756	47.84	1	276.757	775.955	5.05508	0	0	2.90809	139.287	0.702802	1.13633	5.36187	1.71963	8.3138	859.093
0	60-69	21.2183	72	86	0.84	0.447205	9.04038	9.87	0	191.837	650.907	4.0429	1	1	1.10387	47.1151	0.740365	1.13015	3.87996	0.959184	7.59392	777.472
1	60-69	27.4077	80	85	0.94	0.519481	8.79391	31.9	0	241.041	703.513	4.56827	0	0	2.53915	121.05	0.709167	1.12971	5.00036	1.49485	8.26628	747.483
0	60-69	25.1559	80	96	0.83	0.47619	8.00204	10.8	0	201.331	640.163	3.81049	0	0	0.580903	64.7736	0.718912	1.12899	3.98666	0.496552	6.64169	768.196
0	60-69	27.2509	83	94	0.88	0.497006	9.33527	47.34	1	254.386	774.827	4.63968	0	0	2.8017	111.212	0.70925	1.12876	4.25283	2.41284	8.21503	877.515
1	60-69	22.9421	74	91	0.81	0.465409	10.2728	75.36	1	235.658	760.187	4.78105	0	0	8.89315	116.367	0.726849	1.12406	4.16074	5.11957	8.32096	934.824
1	60-69	22.0711	70	86	0.81	0.469799	8.3123	8.28	0	183.452	581.861	3.90511	0	0	0.62239	64.0757	0.728824	1.11987	4.58564	0.370968	6.73296	714.858
1	60-69	25.711	78	96	0.81	0.490566	9.34807	27.4	0	240.339	729.149	4.58585	0	0	1.61256	104.94	0.710095	1.11921	4.45828	0.938356	7.57194	897.415
0	60-69	19.8352	71	84	0.85	0.415205	8.03978	4.32	0	159.509	570.824	3.33815	1	0	0.43097	20.2908	0.740974	1.11845	3.22397	0.367347	6.83381	675.341
1	60-69	20.9572	71	91	0.78	0.438272	8.7037	16.64	0	182.429	617.962	3.81458	0	0	1.64587	76.9839	0.733859	1.11791	3.74421	0.941176	6.78888	792.036
0	60-69	26.8136	81	90	0.9	0.490909	9.21105	17.76	0	246.948	746.095	4.52179	0	0	0.91979	79.4887	0.703893	1.11722	4.25118	0.804348	8.28994	828.994
1	60-69	19.5312	68	84	0.81	0.425	8.24213	8.5	0	160.969	560.465	3.50291	0	0	0.658849	50.2625	0.741246	1.11598	3.65198	0.379464	6.67613	692.339
1	60-69	21.2183	71	90	0.79	0.440994	9.72717	38.48	1	206.41	690.629	4.28962	0	0	4.28579	94.43	0.730082	1.11446	3.80751	2.46667	7.68446	875.445
1	60-69	27.9567	80	90	0.89	0.514469	8.80749	31.24	0	246.257	704.599	4.53119	0	0	1.14068	109.952	0.696467	1.11315	4.87836	0.679426	7.83867	792.674
1	60-69	22.3543	69	85	0.81	0.475862	8.49638	7.26	0	189.894	586.25	4.04311	0	0	0.381719	51.9595	0.722089	1.11188	4.82811	0.232394	6.88207	722.192
0	60-69	20.6174	71	89	0.8	0.42515	8.30759	4.62	0	171.302	589.839	3.53197	0	0	0.397499	17.3849	0.730707	1.11008	3.44473	0.345291	6.64607	739.375
1	60-69	25.6369	77	98	0.79	0.487342	9.20625	41.61	0	236.048	708.881	4.48659	0	0	3.0503	114.405	0.704561	1.10995	4.45662	1.79508	7.27294	902.213
1	60-69	23.7118	74	95	0.78	0.453988	9.0723	32.96	0	215.104	671.35	4.11871	0	0	2.25285	97.8809	0.702254	1.09202	3.89411	1.32051	7.07639	861.868
1	60-69	26.3146	74	85	0.87	0.490066	9.1244	25.92	0	240.063	675.206	4.47156	0	0	1.74918	105.558	0.680683	1.07701	4.75969	1.08725	7.93823	775.574
1	60-69	23.9512	74	97	0.76	0.445783	8.84083	22.72	0	211.738	654.221	3.94109	0	0	1.36113	90.0205	0.691235	1.07668	3.70677	0.80226	6.71903	857.56
0	60-69	23.6244	72	85	0.85	0.444444	10.317	19.95	1	243.687	742.822	4.58532	0	0	3.07274	70.1766	0.687069	1.06775	3.81576	2.82178	8.76942	876.942
0	60-69	22.3945	70	93	0.75	0.429448	8.83132	7.15	0	197.733	618.192	3.79259	0	0	1.22577	42.7243	0.690096	1.06294	3.61143	1.12598	6.62349	821.312
1	60-69	23.3091	69	89	0.78	0.445161	8.63746	13.64	0	201.339	595.985	3.84506	0	0	1.04799	77.8477	0.679204	1.05316	4.0572	0.652632	6.73722	768.734
1	60-69	23.3355	70	89	0.79	0.429448	8.96324	21.36	0	209.202	627.427	3.84925	0	0	2.02653	90.8019	0.671418	1.04128	3.61143	1.24476	7.08096	797.729
0	60-69	19.2672	64	87	0.74	0.372093	8.29571	-0.62	0	159.858	530.926	3.08678	1	0	0.300856	-15.096	0.679001	1.01995	2.72792	0.280543	6.13883	721.727
1	60-69	18.4202	56	82	0.68	0.370861	8.11697	-1.5	0	149.515	454.55	3.01027	0	0	0.634447	35.7917	0.653385	0.974149	3.27635	0.431034	5.51954	665.591
1	60-69	26.986	106	116	0.91	0.688312	9.35451	121.92	1	252.478	991.578	6.43882	0	0	4.65215	156.629	0.949409	1.50852	7.07191	2.04839	8.51261	1085.12
1	60-69	29.4174	105	100	1.05	0.729167	9.27534	98.23	1	272.881	973.911	6.76327	0	0	3.46316	161.843	0.918202	1.48006	8.19954	1.62016	9.73911	927.534
1	60-69	25.711	100	93	1.08	0.628931	8.89945	70.14	0	228.805	889.945	5.59714	0	0	2.78737	136.342	0.910379	1.43488	6.09915	1.26515	9.61141	827.649
1	60-69	25.5367	94	88	1.07	0.618421	8.94542	58.68	1	228.466	840.869	5.53203	0	0	3.42307	132.313	0.879217	1.38419	6.31281	1.64646	9.57159	787.197
0	60-69	20.9644	87	88	0.99	0.54717	9.08757	53.02	0	190.475	790.618	4.97244	1	1	2.40827	120.723	0.907471	1.38246	5.12864	1.72143	8.99669	799.706
0	60-69	22.884	94	90	1.04	0.546512	8.69639	42.63	0	198.973	817.46	4.75268	1	1	1.57409	138.72	0.88922	1.37458	4.63153	1.08889	9.04424	782.675
0	60-69	24.4352	93	93	1	0.588608	8.34049	28.28	0	203.842	775.666	4.90928	0	0	0.658168	113.944	0.878639	1.37316	5.6644	0.476415	8.34049	775.666
1	60-69	27.5312	98	104	0.94	0.628205	9.39047	107.2	1	258.52	920.266	5.89914	0	0	5.19796	152.884	0.860558	1.37191	6.23414	2.50467	8.82704	976.608
1	60-69	27.1203	97	108	0.9	0.621795	8.44215	44.46	0	228.951	818.889	5.24929	0	0	1.77625	132.234	0.860359	1.36816	6.15646	0.857143	7.59794	911.752
0	60-69	30.4367	107	100	1.07	0.625731	10.2886	224.28	1	313.186	1100.88	6.43791	1	1	6.6367	222.916	0.839371	1.36069	5.53962	4.72566	11.0088	1028.86
0	60-69	30.4832	104	105	0.99	0.641975	8.58115	51.09	0	261.553	892.44	5.50889	0	1	1.05714	170.864	0.837341	1.35775	6.11289	0.775148	8.49534	901.021
0	60-69	29.737	106	114	0.93	0.612717	9.39936	54.94	1	279.537	996.332	5.75914	0	0	2.07688	192.07	0.839623	1.35584	5.31791	1.47253	8.7414	1071.53
0	60-69	26.7229	97	92	1.05	0.595092	9.39572	45.12	1	251.054	911.384	5.59132	0	0	1.42244	149.755	0.850007	1.34837	5.52382	1.03676	9.8655	864.406
0	60-69	25.8876	93	95	0.98	0.596154	8.78284	37.52	1	227.388	816.804	5.23592	1	1	1.18808	130.162	0.850863	1.34261	5.84591	0.887417	8.60718	834.37
1	60-69	24.5949	87	92	0.95	0.604167	9.43024	46.69	1	231.89	820.431	5.69744	0	0	2.05479	113.863	0.857251	1.34119	6.55313	1.04545	8.95873	867.582
0	60-69	25.6896	97	105	0.92	0.563953	8.17254	19.2	1	209.952	792.736	4.60893	0	0	0.46485	123.583	0.849512	1.33876	4.82245	0.331492	7.51873	858.116
1	60-69	23.8728	87	92	0.95	0.583893	8.82781	43.5	0	210.72	768.02	5.1545	0	0	1.98505	109.937	0.859654	1.33828	6.02961	0.993377	8.38642	812.159
1	60-69	24.5243	91	86	1.06	0.572327	8.73241	44.22	0	214.119	794.649	4.99779	0	0	1.55889	112.193	0.854958	1.33696	5.42698	0.757062	9.25635	750.987
1	60-69	27.1923	95	91	1.04	0.607029	9.80337	133.2	1	266.554	931.32	5.95093	0	0	7.29513	154.002	0.839787	1.33603	5.9541	3.6	10.1955	892.106
0	60-69	24.8016	94	99	0.95	0.559524	9.70416	94.54	1	240.663	912.191	5.42971	0	1	3.79478	158.911	0.852747	1.336	4.91982	2.7395	9.21895	960.712
0	60-69	28.6542	99	105	0.94	0.611111	8.92217	39.44	1	255.62	883.295	5.45244	1	1	1.32313	156.457	0.830652	1.33308	5.75299	0.983051	8.38684	936.828
1	60-69	27.6398	96	98	0.98	0.607595	10.0295	196.46	1	277.215	962.832	6.09388	0	0	10.4861	163.265	0.835448	1.33275	5.89131	5.17	9.82891	982.891
1	60-69	25.2241	89	91	0.98	0.597315	10.3894	154.07	1	262.022	924.66	6.20577	0	0	9.75429	144.408	0.847722	1.33187	6.19987	4.92079	10.1816	945.439
1	60-69	24.5268	87	89	0.98	0.591837	8.41354	32.77	0	206.384	731.978	4.97944	0	0	1.24967	104.664	0.850028	1.32927	6.23253	0.634831	8.24527	748.805
1	60-69	25.5151	91	88	1.03	0.587097	8.7683	50.16	0	223.767	797.915	5.14784	0	0	1.75906	118.911	0.843356	1.32755	5.78213	0.873563	9.03135	771.61
1	60-69	26.3421	88	96	0.92	0.626335	8.95194	52.8	1	235.794	787.771	5.60691	0	0	2.67078	127.177	0.838579	1.32707	7.04982	1.39683	8.23579	859.387
1	60-69	28.6726	96	98	0.98	0.623377	8.43888	36.1	1	241.943	810.132	5.2606	0	0	1.5978	136.281	0.825783	1.32541	6.27374	0.805085	8.2701	827.01
1	60-69	27.5873	95	96	0.99	0.605096	9.39492	83.25	1	259.206	892.517	5.68482	0	0	3.58816	144.526	0.830426	1.32432	5.90751	1.78571	9.30097	901.912
1	60-69	24.6904	91	92	0.99	0.565217	8.84429	54.12	0	218.365	804.83	4.99894	0	0	2.18457	119.066	0.845817	1.32415	5.25937	1.06494	8.75584	813.674
1	60-69	27.9267	93	98	0.95	0.624161	8.42585	38.5	0	235.334	783.604	5.25909	0	0	1.24898	126	0.827708	1.32268	6.54064	0.639535	8.00456	825.733
1	60-69	23.1473	88	98	0.9	0.546584	7.88034	19.5	1	182.43	693.47	4.30727	0	0	0.750699	90.3995	0.853893	1.32249	5.04121	0.365169	7.09231	772.273
0	60-69	25.6055	95	109	0.87	0.558824	9.40659	73.8	1	240.903	893.626	5.25663	0	1	4.07783	162.616	0.838706	1.32101	4.83826	2.96386	8.18374	1025.32
1	60-69	25.6931	94	97	0.97	0.566265	8.49606	37.44	0	218.264	798.629	4.81102	0	0	1.10497	114.022	0.837907	1.3205	5.07194	0.533333	8.24117	824.117
0	60-69	27.869	97	97	1	0.593272	9.63502	82.88	1	268.528	934.597	5.71619	0	0	3.43597	168.879	0.825276	1.31834	5.48175	2.56436	9.63502	934.597
0	60-69	29.6875	99	99	1	0.61875	9.61494	75.14	1	285.468	951.879	5.94925	1	1	2.44875	170.506	0.816318	1.31784	5.93221	1.85714	9.61494	951.879
1	60-69	26.4456	91	97	0.94	0.598684	9.34214	90.75	1	247.1	850.135	5.59299	0	0	5.47985	141.83	0.831541	1.31679	6.06735	2.77778	8.78161	906.188
1	60-69	31.9805	99	111	0.89	0.66443	8.38808	41.82	0	268.251	830.42	5.57329	0	0	1.26005	150.547	0.80498	1.31575	7.0524	0.658065	7.4654	931.077
0	60-69	25.7449	94	99	0.95	0.562874	9.95857	99.76	1	256.334	936.106	5.60543	1	1	4.40489	162.244	0.834274	1.31522	4.99519	3.24528	9.46065	985.899
1	60-69	24.2568	85	90	0.94	0.586207	9.24629	57.51	1	224.315	785.935	5.42024	0	0	3.78155	120.273	0.842388	1.3149	6.26411	1.95413	8.69152	832.166
1	60-69	21.9076	84	91	0.92	0.535032	8.62722	34.32	0	189.022	724.687	4.61584	0	0	1.97636	97.9221	0.856248	1.31403	5.06555	0.977778	7.93704	785.077
0	60-69	25.9631	97	103	0.94	0.546479	9.05958	49.28	1	235.187	878.779	4.95087	1	0	1.17322	144.003	0.830363	1.31089	4.44592	0.84153	8.516	933.136
1	60-69	24.5949	85	85	1	0.590278	9.07138	54.54	1	223.065	771.067	5.35463	0	0	3.12818	119.039	0.837544	1.31035	6.37066	1.62903	9.07138	771.067
1	60-69	23.6128	86	86	1	0.558442	8.33935	24.08	1	196.892	717.184	4.65704	0	0	1.22075	99.3936	0.84199	1.30839	5.47735	0.614286	8.33935	717.184
0	60-69	26.6573	95	97	0.98	0.570571	9.45946	80.4	1	252.189	898.649	5.39729	0	0	2.98024	158.33	0.825035	1.30822	5.10137	2.21488	9.27027	917.568
1	60-69	29.865	96	99	0.97	0.631579	9.60171	113.62	1	286.707	921.764	6.06424	0	0	5.16993	161.822	0.808925	1.3072	6.47654	2.66964	9.31365	950.569
1	60-69	21.0962	82	86	0.95	0.522293	9.99752	110.16	0	210.948	819.797	5.22164	0	0	6.79295	113.653	0.857159	1.30718	4.91268	3.375	9.49765	859.787
1	60-69	31.5556	98	106	0.92	0.653333	8.09895	30	0	255.603	793.697	5.29131	0	0	0.955629	142.902	0.801303	1.30682	6.85594	0.5	7.45103	858.489
1	60-69	27.6304	92	92	1	0.609272	8.62936	41.82	0	238.429	793.901	5.25763	0	0	1.62673	128.471	0.819172	1.30671	6.24918	0.836735	8.62936	793.901
1	60-69	27.6304	92	105	0.88	0.609272	8.46997	33.32	1	234.025	779.237	5.16051	0	0	1.44337	126.296	0.819172	1.30671	6.24918	0.742424	7.45357	889.347
0	60-69	28.2875	99	108	0.92	0.577259	8.96834	40.8	1	253.714	887.866	5.17706	0	1	1.892	162.415	0.814279	1.304	4.9866	1.39535	8.25087	968.581
1	60-69	23.4375	87	92	0.95	0.54375	10.0709	117.74	1	236.063	876.172	5.47607	0	0	8.53706	131.702	0.839818	1.3034	5.04782	4.22917	9.56739	926.526
1	60-69	25.5102	93	99	0.94	0.553571	8.67181	46.55	0	221.218	806.478	4.80047	0	0	2.3396	125.47	0.827978	1.3033	4.85309	1.13675	8.1515	858.509
0	60-69	32.1799	105	108	0.97	0.617647	9.60284	110.8	1	309.019	1008.3	5.93116	0	0	2.93062	198.407	0.795991	1.3024	5.49051	2.19841	9.31475	1037.11
1	60-69	23.9188	88	94	0.94	0.546584	9.72973	90.3	1	232.735	856.217	5.31811	0	0	4.40399	124.794	0.835429	1.30099	5.04121	2.18116	9.14595	914.595
0	60-69	20.2848	80	85	0.94	0.509554	9.26028	32.4	1	187.798	740.822	4.71861	1	1	1.76519	87.0289	0.858407	1.30055	4.75987	1.35	8.70466	787.124
0	60-69	29.3947	99	105	0.94	0.596386	10.0195	138.72	1	294.473	991.931	5.97549	1	0	5.20281	186.433	0.806743	1.30023	5.41404	3.92308	9.41833	1052.05
1	60-69	22.9874	82	95	0.86	0.561644	10.8307	118.8	1	248.998	888.119	6.083	0	0	7.26564	123.54	0.839416	1.29857	5.89384	3.77863	9.31442	1028.92
0	60-69	26.0617	95	100	0.95	0.549133	10.07	141	1	262.424	956.65	5.52977	1	1	3.35287	159.247	0.821673	1.29799	4.62548	2.46073	9.5665	1007
1	60-69	27.0993	94	102	0.92	0.576687	8.75882	47.88	0	237.364	823.329	5.0511	0	0	1.72395	128.881	0.816073	1.29756	5.31083	0.858065	8.05812	893.4
0	60-69	23.5078	88	90	0.98	0.533333	10.0398	115.92	1	236.035	883.498	5.35454	1	0	8.51313	150.985	0.834832	1.29631	4.73494	6.37975	9.83896	903.578
1	60-69	29.6665	97	102	0.95	0.610063	9.84685	146.64	1	292.156	955.145	6.0072	0	0	5.90968	164.544	0.802716	1.29573	5.87495	3.008	9.35451	1004.38
0	60-69	22.0243	88	102	0.86	0.497175	8.14606	21.16	0	179.376	716.854	4.05002	0	1	0.835443	101.61	0.841836	1.29306	3.93862	0.605263	7.00561	830.898
0	60-69	23.4509	90	92	0.98	0.517241	7.7115	14	0	180.835	694.035	3.98871	0	0	0.484318	97.7519	0.832776	1.29259	4.24638	0.35443	7.55727	709.458
1	60-69	28.4444	92	100	0.92	0.613333	9.05958	52.36	1	257.654	833.481	5.55654	0	0	2.08722	136.495	0.80614	1.29216	6.35125	1.0922	8.33481	905.958
1	60-69	32.4444	98	103	0.95	0.653333	10.456	242	1	339.193	1024.69	6.83127	0	0	11.2522	188.426	0.786599	1.28879	6.85594	5.9901	9.93322	1076.97
1	60-69	28.2964	91	95	0.96	0.612795	9.85333	43.23	1	278.849	896.653	6.03807	0	0	1.49634	129.041	0.804187	1.28791	6.42251	0.789157	9.4592	936.066
0	60-69	25.64	89	90	0.99	0.566879	8.26292	21.6	0	211.861	735.4	4.68408	0	1	0.647601	100.828	0.816886	1.28693	5.44801	0.502793	8.18029	743.663
1	60-69	22.7694	83	89	0.93	0.538961	9.10571	53.25	1	207.337	755.774	4.90762	0	0	2.55645	105.445	0.832561	1.28592	5.23878	1.30675	8.46831	810.408
0	60-69	24.9257	92	96	0.96	0.531792	8.42969	26.73	1	210.152	775.532	4.48284	1	1	0.752002	115.067	0.819723	1.28533	4.43687	0.55618	8.0925	809.25
0	60-69	23.2856	88	96	0.92	0.519174	8.44832	20.7	1	196.761	743.453	4.38615	0	1	1.18331	109.324	0.828909	1.28507	4.41624	0.882353	7.77246	811.039
0	60-69	26.8136	93	93	1	0.563636	9.58714	81.2	1	257.031	891.604	5.40366	1	1	3.6262	154.682	0.808173	1.28274	5.08088	2.7619	9.58714	891.604
1	60-69	26.1286	92	91	1.01	0.554217	8.02266	26.52	0	209.632	738.084	4.44629	0	0	0.764144	107.491	0.810942	1.28159	4.93519	0.380488	8.10288	730.062
1	60-69	25.5367	87	96	0.91	0.572368	8.78845	39.73	0	224.457	764.595	5.03023	0	0	1.66847	114.593	0.813744	1.28112	5.74033	0.867089	7.99749	843.691
0	60-69	30.7958	101	105	0.96	0.594118	9.08159	68.4	1	279.713	917.241	5.39554	0	0	2.45225	177.988	0.78844	1.28063	5.22947	1.86275	8.71833	953.567
1	60-69	28.7201	93	102	0.91	0.6	8.62206	42	0	247.626	801.852	5.17324	0	0	1.67019	134.823	0.796514	1.27879	5.93935	0.869565	7.84608	879.45
1	60-69	29.9688	95	105	0.9	0.612903	9.32272	61.05	0	279.402	885.659	5.71393	0	0	2.40869	148.661	0.790882	1.27878	6.09664	1.25954	8.39045	978.886
0	60-69	29.7339	97	97	1	0.595092	9.86617	110.4	1	293.321	957.018	5.87128	1	0	3.50635	171	0.791608	1.27828	5.52382	2.71654	9.86617	957.018
0	60-69	23.6128	84	95	0.88	0.545455	8.17186	16.53	0	192.938	686.436	4.45738	1	1	0.575811	77.9002	0.822409	1.27797	5.31828	0.453125	7.19124	776.327
0	60-69	28.3987	93	103	0.9	0.592357	9.06143	50.4	1	257.345	842.713	5.3676	0	1	2.28761	145.053	0.797384	1.27778	5.75428	1.8	8.15529	933.327
0	60-69	22.3943	81	90	0.9	0.534653	9.55432	33.28	1	213.921	773.9	5.10825	0	0	2.36051	98.2587	0.828298	1.2758	5.29406	1.87387	8.59889	859.889
1	60-69	24.1415	85	91	0.93	0.548387	8.83527	39.42	0	213.283	750.998	4.84515	0	0	1.83949	108.017	0.817354	1.27481	5.31087	0.948052	8.2168	804.01
1	60-69	22.2137	81	81	1	0.529412	9.13116	44.39	0	202.803	739.624	4.83414	0	0	3.24699	104.749	0.82869	1.27468	5.16424	1.67826	9.13116	739.624
1	60-69	24.8358	87	100	0.87	0.550633	9.19538	56.84	1	228.413	799.998	5.06328	0	0	3.06504	121.66	0.813091	1.27416	5.21101	1.568	7.99998	919.538
1	60-69	29.2969	95	104	0.91	0.59375	9.15286	71.78	1	268.179	869.522	5.43451	0	0	3.2993	150.596	0.790283	1.27299	5.63717	1.70175	8.3291	951.897
0	60-69	24.977	89	93	0.96	0.539394	9.45485	36.24	0	236.182	841.481	5.09989	0	0	1.80997	123.617	0.810875	1.27189	4.8041	1.38532	9.07665	879.301
1	60-69	28.9993	92	110	0.84	0.605263	9.08078	41.14	1	263.343	835.432	5.49626	0	0	1.87361	136.893	0.790571	1.27129	6.14915	0.991803	7.62785	998.886
1	60-69	31.139	95	103	0.92	0.629139	9.46275	81.77	1	294.67	898.961	5.95339	0	0	2.29353	152.943	0.781086	1.27103	6.49803	1.22778	8.70573	974.663
1	60-69	39.7283	108	116	0.93	0.705882	9.40384	84.5	1	373.614	1015.61	6.638	0	0	2.00472	202.352	0.749914	1.27087	7.345	1.10458	8.74557	1090.84
0	60-69	27.6095	94	98	0.96	0.562874	8.98487	47.56	1	248.072	844.578	5.05735	1	1	1.98223	145.676	0.796277	1.27003	4.99519	1.51852	8.62547	880.517
0	60-69	27.2173	93	98	0.95	0.560241	9.07294	32.2	1	246.965	843.783	5.08303	1	1	1.01166	127.328	0.797748	1.26935	5.00356	0.777027	8.61929	889.148
1	60-69	26.3702	89	90	0.99	0.566879	9.60375	66.96	1	253.251	854.734	5.44417	0	0	2.93969	130.087	0.801735	1.26899	5.44801	1.52113	9.50772	864.338
1	60-69	26.4855	88	94	0.94	0.575163	9.4755	64.5	1	251.006	833.844	5.44996	0	0	3.10455	130.54	0.80069	1.26825	5.72835	1.62879	8.90697	890.697
0	60-69	28.0689	99	102	0.97	0.540984	9.04838	55.76	0	253.988	895.79	4.89503	0	0	1.71817	162.099	0.792366	1.26727	4.21544	1.26154	8.77693	922.935
0	60-69	28.3266	95	103	0.92	0.568862	8.7688	46.5	0	248.42	833.036	4.98824	0	1	1.83199	148.129	0.791108	1.26719	5.06275	1.40909	8.06729	903.186
1	60-69	26.986	89	91	0.98	0.577922	9.58813	78.74	1	258.784	853.343	5.54119	0	0	3.75466	137.006	0.797145	1.26658	5.71608	1.96899	9.39637	872.52
1	60-69	22.8624	84	90	0.93	0.518519	8.71213	30.94	0	199.159	731.819	4.5174	0	0	1.5569	98.305	0.819296	1.26629	4.67546	0.788079	8.10228	784.092
0	60-69	24.5779	91	95	0.96	0.514124	8.42638	25.22	1	207.12	766.8	4.3322	0	1	1.28151	123.011	0.809143	1.26577	4.11856	0.95098	8.08932	800.506
0	60-69	24.3824	88	90	0.98	0.526946	9.1176	46.92	0	222.287	802.349	4.80448	0	1	2.22487	124.422	0.809855	1.2652	4.59008	1.7	8.93525	820.584
1	60-69	21.3333	78	96	0.81	0.52	8.19128	17.4	0	174.72	638.92	4.25947	0	0	0.97985	77.6099	0.827961	1.26501	5.17641	0.514793	6.63494	786.363
1	60-69	25.2994	86	89	0.97	0.558442	8.72816	30.52	1	220.822	750.621	4.87416	0	0	1.15795	105.956	0.80414	1.26403	5.47735	0.605556	8.46631	776.806
0	60-69	24.5578	85	91	0.93	0.548387	8.13186	17.4	0	199.718	691.208	4.4594	0	1	0.79389	90.7414	0.808092	1.26396	5.31087	0.630435	7.56263	739.999
1	60-69	26.1752	91	102	0.89	0.54491	9.94512	59.07	1	260.363	905.006	5.4192	0	0	3.08886	131.406	0.798773	1.26273	4.79258	1.55652	8.85116	1014.4
0	60-69	30.863	97	100	0.97	0.602484	9.52493	74.24	1	293.939	923.918	5.73862	1	1	2.78997	165.894	0.776962	1.26245	5.69607	2.20952	9.23918	952.493
1	60-69	24.8889	84	92	0.91	0.56	8.98407	38.22	1	223.613	754.662	5.03108	0	0	3.07895	117.639	0.804569	1.26126	5.67944	1.63333	8.1755	826.534
0	60-69	28.3604	95	101	0.94	0.56213	8.08208	15.6	1	229.208	767.798	4.54318	1	1	0.597877	123.613	0.785789	1.25892	4.91175	0.460177	7.59716	816.29
0	60-69	24.623	89	95	0.94	0.520468	8.35091	20.88	1	205.599	743.231	4.34638	0	0	1.2186	113.924	0.80414	1.25833	4.37993	0.925532	7.84985	793.336
0	60-69	33.3866	102	101	1.01	0.614458	8.77189	54.39	0	292.894	894.733	5.38996	0	0	1.64731	174.626	0.76354	1.257	5.61946	1.30088	8.85961	885.961
0	60-69	24.3911	89	93	0.96	0.514451	8.29232	21.84	0	202.25	738.017	4.26599	1	1	1.1361	112.948	0.804538	1.25697	4.24836	0.858491	7.96063	771.186
1	60-69	26.0226	85	98	0.87	0.574324	9.22694	63.72	1	240.085	784.29	5.29926	0	0	3.81674	128.814	0.795647	1.25657	5.95749	2.05217	8.02744	904.24
1	60-69	27.6787	87	89	0.98	0.59589	8.83202	46.98	0	244.47	768.385	5.26291	0	0	2.47939	130.979	0.786886	1.25558	6.33717	1.35	8.65538	786.049
1	60-69	28.8889	90	99	0.91	0.6	9.53282	98.88	1	275.403	857.954	5.71969	0	0	4.40267	149.443	0.780506	1.25431	6.18318	2.37692	8.67487	943.749
1	60-69	23.0469	83	87	0.95	0.51875	8.03978	18	0	185.317	667.302	4.17063	0	0	0.795087	86.3742	0.810233	1.25397	4.75351	0.409091	7.63779	699.461
1	60-69	27.2932	90	100	0.9	0.566038	8.36643	35.2	0	228.32	752.979	4.73571	0	0	1.0806	117.279	0.787361	1.2534	5.35237	0.564103	7.52979	836.643
0	60-69	22.3757	82	92	0.89	0.509317	9.43127	32.81	1	211.072	773.364	4.8035	1	1	1.18379	84.7811	0.813861	1.25339	4.60531	0.927885	8.39383	867.677
1	60-69	24.2439	84	98	0.86	0.538462	9.194	54.34	1	222.863	772.296	4.95061	0	0	4.44231	120.987	0.802876	1.25311	5.14816	2.32222	7.90684	901.012
0	60-69	25.6607	91	98	0.93	0.526012	8.29929	27.3	1	212.96	755.235	4.36552	1	0	1.34193	124.624	0.795254	1.25302	4.37402	1.01942	7.71834	813.33
1	60-69	26.2227	87	100	0.87	0.56129	9.84668	110.78	1	258.18	856.661	5.52685	0	0	6.24128	140.099	0.791715	1.25195	5.46789	3.2931	8.56661	984.668
1	60-69	24.0344	83	90	0.92	0.538961	8.82148	29.5	0	211.98	732.183	4.75443	0	0	1.26621	98.9654	0.803086	1.25163	5.23878	0.666667	8.11576	793.933
1	60-69	23.8054	82	90	0.91	0.539474	8.97644	38.4	0	213.729	736.068	4.84255	0	0	1.99882	105.166	0.803727	1.25063	5.33197	1.0596	8.16856	807.879
0	60-69	24.0055	85	102	0.83	0.524691	11.778	212.2	1	282.791	1001.13	6.17984	1	0	19.0485	156.682	0.802517	1.25049	4.7472	14.9437	9.77578	1201.36
0	60-69	25.2163	91	97	0.94	0.514124	10.0679	52.26	1	253.912	916.176	5.17613	0	0	2.15426	135.469	0.795428	1.24965	4.11856	1.62097	9.46379	976.583
1	60-69	21.7555	80	90	0.89	0.503145	9.21152	31.02	0	200.443	736.922	4.63473	0	0	2.03308	94.0542	0.814103	1.2479	4.60714	1.05224	8.19826	829.037
1	60-69	23.6128	82	96	0.85	0.532468	8.52671	26.64	0	201.316	699.19	4.5402	0	0	1.29035	96.6382	0.802828	1.24754	5.15929	0.680982	7.2477	818.564
1	60-69	24.3418	84	90	0.93	0.535032	8.80055	41.6	0	214.205	739.246	4.70857	0	0	2.77625	114.455	0.798169	1.2466	5.06555	1.45455	8.18451	792.049
0	60-69	26.3465	89	100	0.89	0.546012	9.5926	40.08	0	252.765	853.742	5.23768	0	0	1.78063	124.242	0.787313	1.24597	4.95612	1.40336	8.53742	959.26
1	60-69	24.8777	84	86	0.98	0.545455	8.66316	38.48	0	215.539	727.705	4.72536	0	0	1.76621	109.78	0.794289	1.24505	5.31828	0.936709	8.4899	745.032
0	60-69	22.9544	86	88	0.98	0.490028	9.05679	45.15	1	207.853	778.884	4.43808	0	0	3.33997	123.247	0.803742	1.24308	3.90723	2.52941	8.87565	796.997
0	60-69	32.0312	97	101	0.96	0.60625	9.76563	99.84	1	312.793	947.266	5.92041	1	1	2.55166	164.94	0.760319	1.24308	5.78466	2.06623	9.375	986.328
1	60-69	27.4077	88	95	0.93	0.571429	8.94946	42.6	1	245.305	787.553	5.11398	0	0	2.15709	128.328	0.780083	1.24268	5.63649	1.15447	8.323	850.199
1	60-69	24.6548	84	87	0.97	0.538462	9.33583	75.4	1	230.128	784.21	5.02698	0	0	4.6183	124.999	0.79393	1.24262	5.14816	2.43697	9.05575	812.217
0	60-69	24.7409	87	96	0.91	0.520958	8.64969	29.7	0	213.993	752.523	4.50613	0	0	1.35396	110.045	0.792897	1.24173	4.5226	1.05469	7.87122	830.371
0	60-69	23.2254	84	92	0.91	0.506024	9.10713	18.05	0	211.559	764.999	4.60843	0	0	0.974212	90.7583	0.800908	1.24113	4.38871	0.76	8.28749	837.856
1	60-69	24.4561	83	100	0.83	0.538961	8.60057	32.75	0	210.37	713.847	4.63537	0	0	1.45808	103.486	0.793829	1.24079	5.23878	0.775148	7.13847	860.057
1	60-69	23.7253	82	91	0.9	0.529032	8.15756	19.44	0	193.579	668.92	4.31561	0	0	0.968869	92.2565	0.797701	1.24055	5.07547	0.512658	7.3418	742.338
0	60-69	27.7008	93	100	0.93	0.54386	8.83574	38.92	1	244.75	821.723	4.8054	1	0	1.3175	133.471	0.776825	1.23969	4.63732	1.02206	8.21723	883.574
1	60-69	21.7865	78	85	0.92	0.509804	9.06734	22.4	0	197.577	707.252	4.62256	0	0	1.08676	80.9734	0.808396	1.23945	4.92275	0.57732	8.34195	770.724
1	60-69	24.9199	85	96	0.89	0.534591	9.46961	70.74	1	235.983	804.917	5.06237	0	0	4.38086	126.07	0.790114	1.23886	4.97956	2.29825	8.42795	909.082
0	60-69	27.4348	90	100	0.9	0.555556	9.15674	54	0	251.169	824.107	5.08708	0	0	1.99215	131.16	0.77735	1.23853	5.10609	1.58824	8.24107	915.674
0	60-69	25.3906	86	97	0.89	0.5375	9.11321	25.41	0	231.384	783.736	4.89835	0	0	1.23092	104.472	0.787027	1.23787	4.97422	0.98374	8.11076	883.982
0	60-69	28.9116	94	93	1.01	0.559524	8.80438	41.76	0	254.535	827.612	4.92626	1	1	1.23703	136.326	0.769884	1.2374	4.91982	0.972973	8.89243	818.808
0	60-69	20.7612	80	96	0.83	0.470588	8.22646	9.9	0	170.781	658.117	3.87128	1	1	0.490323	58.6747	0.812263	1.23541	3.86211	0.37931	6.82796	789.74
0	60-69	23.7387	85	94	0.9	0.505952	9.0978	44.8	1	215.982	773.313	4.60305	0	1	2.81597	117.398	0.793951	1.23484	4.31965	2.19608	8.18802	855.193
0	60-69	24.858	89	98	0.91	0.505682	9.79873	72.24	1	243.596	872.087	4.95504	1	1	3.94286	140.258	0.787632	1.23445	4.05942	3.01	8.91684	960.275
0	60-69	30.0712	97	107	0.91	0.560694	9.01984	59.2	1	271.226	874.924	5.05736	0	0	2.66533	163.501	0.762632	1.23381	4.75128	2.07865	8.20805	965.122
0	60-69	25.5102	88	95	0.93	0.52381	9.30612	55.66	1	237.399	818.938	4.87463	1	1	3.09054	131.478	0.783463	1.23323	4.5196	2.42	8.65469	884.081
0	60-69	29.0174	93	101	0.92	0.563636	8.22176	24.64	0	238.595	764.623	4.63408	0	1	0.995118	127.533	0.766717	1.23306	5.08088	0.792793	7.56402	830.397
1	60-69	27.0552	87	91	0.96	0.56129	9.68409	106.14	1	262.052	842.516	5.43559	0	0	5.97563	143.115	0.77539	1.23254	5.46789	3.21053	9.29673	881.253
1	60-69	24.3496	82	83	0.99	0.535948	8.88906	24.24	0	216.449	728.903	4.76407	0	0	1.17595	98.4747	0.789115	1.23252	5.24477	0.63125	8.80017	737.792
0	60-69	24.3046	84	95	0.88	0.521739	9.17476	31.92	0	222.947	770.68	4.78683	0	0	1.05645	91.2558	0.788994	1.23196	4.75055	0.844221	8.07379	871.602
0	60-69	24.7676	85	87	0.98	0.524691	10.1599	71.2	1	251.661	863.593	5.33082	0	1	4.41832	127.785	0.78597	1.2311	4.7472	3.52475	9.95672	883.913
0	60-69	28.4005	94	105	0.9	0.543353	9.64271	75.69	1	273.853	906.415	5.23939	1	1	3.19293	156.412	0.767751	1.23031	4.5626	2.48571	8.67844	1012.48
0	60-69	28.6726	89	89	1	0.577922	9.35057	60.72	1	268.081	832.201	5.4039	0	0	3.00013	136.225	0.76557	1.22877	5.71608	2.48039	9.35057	832.201
1	60-69	27.4077	87	95	0.92	0.564935	9.6016	95.99	1	263.18	835.339	5.42428	0	0	6.0538	144.386	0.771219	1.22856	5.55691	3.27723	8.83347	912.152
0	60-69	26.2336	87	98	0.89	0.540373	8.51414	19.36	0	223.326	740.731	4.60081	1	0	0.59786	91.6991	0.776607	1.22815	4.96853	0.480874	7.57759	834.386
1	60-69	33.2937	93	110	0.85	0.641379	9.37806	85.05	1	312.196	872.16	6.0149	0	0	3.46495	168.102	0.746261	1.22798	6.98427	1.97561	7.97135	1031.59
0	60-69	28.3531	89	101	0.88	0.570513	8.10692	12.96	0	229.831	721.516	4.6251	0	1	0.405785	92.4461	0.766351	1.22773	5.53563	0.333333	7.13409	818.799
1	60-69	22.9398	79	96	0.82	0.519737	8.61195	22.26	0	197.558	680.344	4.47595	0	0	1.10441	87.8865	0.793681	1.2274	5.08718	0.595506	7.0618	826.748
0	60-69	24.6893	85	87	0.98	0.519878	9.35389	54.6	1	230.948	795.081	4.86288	1	0	3.57077	122.758	0.784009	1.22738	4.63584	2.84375	9.16681	813.789
1	60-69	23.6832	80	88	0.91	0.529801	9.82845	100.32	0	232.738	786.276	5.20712	0	0	8.09225	125.974	0.78942	1.22731	5.2555	4.38462	8.94389	864.903
0	60-69	23.2254	83	92	0.9	0.5	9.10305	25.02	0	211.464	755.553	4.55153	0	0	1.66092	98.2322	0.791374	1.22635	4.32046	1.31132	8.19275	837.481
0	60-69	25.9567	89	93	0.96	0.520468	8.72867	21.36	0	226.596	776.852	4.54299	0	1	0.875856	108.589	0.776352	1.22558	4.37993	0.684615	8.37953	811.766
1	60-69	24.9199	84	95	0.88	0.528302	9.71837	58.24	1	242.182	816.343	5.13423	0	0	2.30579	114.199	0.780818	1.22428	4.90504	1.22404	8.55217	923.245
1	60-69	29.0006	92	105	0.88	0.560976	8.95853	57.12	0	259.798	824.185	5.02552	0	0	2.62281	142.682	0.761076	1.22387	5.08955	1.38843	7.88351	940.646
1	60-69	24.5404	82	90	0.91	0.532468	9.18315	51.36	1	225.355	753.019	4.88973	0	0	3.96927	119.243	0.782467	1.22373	5.15929	2.14	8.35667	826.484
0	60-69	21.0828	76	85	0.89	0.493506	8.69945	10.34	0	183.384	661.158	4.29323	1	1	0.774024	54.7076	0.80248	1.22366	4.68272	0.635135	7.74251	739.453
0	60-69	26.7539	91	99	0.92	0.522989	9.27594	62.14	1	248.131	844.111	4.85121	0	1	2.47924	139.324	0.771216	1.22362	4.30848	1.92742	8.53387	918.318
0	60-69	23.533	82	92	0.89	0.509317	8.55199	17.51	0	201.228	701.263	4.35567	0	0	0.84768	80.3031	0.786953	1.22218	4.60531	0.682119	7.61127	786.783
1	60-69	33.2031	97	113	0.86	0.60625	8.95689	59.28	0	297.369	868.818	5.43012	0	0	1.93426	161.649	0.742322	1.22094	5.78466	1.05556	7.70293	1012.13
1	60-69	27.8742	84	101	0.83	0.587413	8.12833	15.34	0	226.537	682.78	4.77468	0	0	0.651181	106.341	0.764087	1.22063	6.38698	0.36875	6.74651	820.961
1	60-69	30.0894	88	96	0.92	0.604811	9.32308	69	1	280.531	820.431	5.6387	0	0	3.41545	148.465	0.754123	1.22016	6.47967	1.93277	8.57723	895.016
0	60-69	28.8987	90	89	1.01	0.567823	9.81638	83.25	1	283.693	883.474	5.57397	0	0	3.40723	143.502	0.759118	1.22001	5.3948	2.79832	9.91454	873.658
1	60-69	23.0681	79	90	0.88	0.51634	8.25528	19.11	0	190.449	652.167	4.26253	0	0	1.04506	87.7767	0.788147	1.21997	5.00323	0.565217	7.26465	742.975
1	60-69	24.3232	80	92	0.87	0.536913	10.0961	57.64	1	245.536	807.685	5.4207	0	0	4.86185	119.812	0.780697	1.21916	5.43433	2.67347	8.78357	928.838
0	60-69	25	84	94	0.89	0.525	8.66123	17.86	0	216.531	727.543	4.54714	1	1	0.777564	86.6619	0.776711	1.21849	4.82706	0.630872	7.70849	814.155
1	60-69	32.7449	97	108	0.9	0.595092	9.92837	100.23	1	325.055	963.052	5.9083	0	0	3.89412	171.345	0.742304	1.21809	5.52382	2.10656	8.93554	1072.26
1	60-69	23.1247	80	100	0.8	0.509554	8.47264	24.42	0	195.887	677.811	4.31727	0	0	1.12192	89.7684	0.786605	1.21808	4.75987	0.6	6.77811	847.264
1	60-69	25.4291	80	92	0.87	0.559441	8.70475	29.7	0	221.362	696.38	4.86979	0	0	1.56498	106.627	0.773632	1.21711	6.0172	0.882353	7.57314	800.837
1	60-69	24.3418	82	87	0.94	0.522293	8.63036	29.04	0	210.063	707.69	4.50758	0	0	1.61036	103.893	0.779165	1.21692	4.91268	0.864286	8.11254	750.841
1	60-69	24.7676	84	95	0.88	0.518519	9.34577	54.08	1	231.495	785.045	4.84596	0	0	4.85399	124.168	0.776723	1.21662	4.67546	2.5679	8.22428	887.848
1	60-69	26.4024	84	93	0.9	0.552632	8.79585	43.94	0	232.21	738.851	4.86086	0	0	2.28178	121.202	0.768415	1.21649	5.49526	1.25185	7.91626	818.014
1	60-69	19.8791	74	86	0.86	0.471338	8.60526	9.44	0	171.072	636.789	4.05598	0	0	0.502227	54.3257	0.804793	1.21523	4.30184	0.268182	7.40052	740.052
1	60-69	27.4077	86	100	0.86	0.558442	9.24074	49.56	1	253.289	794.703	5.16041	0	0	2.21371	127.21	0.762354	1.21444	5.47735	1.21233	7.94703	924.074
1	60-69	23.4221	80	93	0.86	0.512821	8.80761	32.34	0	206.274	704.609	4.51672	0	0	2.3531	103.922	0.782427	1.21419	4.83848	1.26724	7.57455	819.108
0	60-69	26.1066	85	94	0.9	0.534591	8.95246	29.8	0	233.749	760.959	4.78591	0	0	1.57806	106.378	0.765986	1.21037	4.97956	1.29565	8.05722	841.531
0	60-69	25.0399	85	92	0.92	0.512048	9.55601	50.6	1	239.283	812.261	4.89314	1	0	2.94642	119.3	0.770802	1.20954	4.45697	2.36449	8.79153	879.153
1	60-69	24.5268	79	91	0.87	0.537415	10.8546	191.94	1	266.264	857.516	5.83344	0	0	13.9638	138.913	0.771864	1.20704	5.53327	7.81197	9.44354	987.772
0	60-69	28.3039	87	96	0.91	0.56129	8.96212	27.94	0	253.628	779.704	5.03035	0	0	1.00186	105.054	0.752413	1.20505	5.46789	0.84106	8.15553	860.364
1	60-69	21.9076	77	83	0.93	0.490446	8.60174	23.56	0	188.464	662.334	4.21869	0	0	1.78102	89.7021	0.784894	1.20453	4.53079	0.96124	7.99962	713.945
0	60-69	28.4005	92	102	0.9	0.531792	9.1769	56.43	1	260.624	844.275	4.8802	0	1	2.98581	146.298	0.751416	1.20413	4.43687	2.375	8.25921	936.044
1	60-69	22.6562	79	93	0.85	0.49375	9.2896	44.52	1	210.502	733.878	4.58674	0	0	4.03899	107.984	0.780025	1.20378	4.45944	2.16327	7.89616	863.933
0	60-69	26.5641	87	90	0.97	0.524096	9.09467	44.66	0	241.554	791.236	4.76648	1	1	2.05439	120.053	0.758465	1.20196	4.59354	1.66393	8.82183	818.52
0	60-69	22.9481	81	88	0.92	0.48503	9.04104	22.88	0	207.492	732.324	4.38517	1	1	0.971977	78.2817	0.776179	1.2004	4.11802	0.781421	8.31775	795.611
0	60-69	29.0437	91	106	0.86	0.54491	8.33054	20.8	1	241.919	758.079	4.5394	0	0	0.825256	116.131	0.745273	1.19876	4.79258	0.672269	7.16427	883.037
1	60-69	25.9701	85	104	0.82	0.521472	8.72983	36.72	0	226.714	742.036	4.55237	0	0	1.53475	113.244	0.759176	1.19857	4.67261	0.824242	7.15846	907.903
1	60-69	21.7578	77	85	0.91	0.48125	8.3982	20.33	0	182.745	646.661	4.04163	0	0	1.42125	85.2398	0.781065	1.19728	4.31249	0.764286	7.64236	713.847
0	60-69	23.6652	82	97	0.85	0.491018	8.50901	14.28	0	201.408	697.739	4.17808	1	1	0.698522	76.1474	0.769807	1.19667	4.18542	0.563758	7.23266	825.374
1	60-69	26.4855	83	95	0.87	0.542484	7.83688	11.5	0	207.599	650.461	4.25138	0	0	0.486451	93.8831	0.755196	1.19619	5.32532	0.270588	6.81808	744.503
1	60-69	31.0056	88	101	0.87	0.598639	8.12645	24	0	252.001	715.127	4.86481	0	0	0.821289	128.275	0.735412	1.19585	6.32003	0.473373	7.07001	820.771
1	60-69	24.1965	78	93	0.84	0.527027	8.16576	19.6	0	197.611	636.929	4.30357	0	0	1.05617	92.2433	0.766412	1.19581	5.35427	0.593939	6.85924	759.415
1	60-69	24.9989	80	93	0.86	0.529801	9.35569	49.06	1	233.892	748.455	4.95666	0	0	3.41333	117.672	0.761472	1.19458	5.2555	1.90598	8.04589	870.079
1	60-69	31.6456	92	108	0.85	0.582278	9.21875	53.72	1	291.773	848.125	5.36788	0	0	1.68446	147.331	0.731561	1.19365	5.5888	0.940476	7.83594	995.625
1	60-69	31.25	92	114	0.81	0.575	8.83829	54.4	0	276.196	813.122	5.08201	0	0	1.82792	147.041	0.733097	1.19365	5.41605	1.01266	7.15901	1007.56
0	60-69	26.1752	86	95	0.91	0.51497	8.44215	21.42	0	221.016	726.025	4.34746	0	0	0.883883	97.6365	0.754884	1.19335	4.45514	0.71831	7.68236	802.004
1	60-69	25.9645	83	101	0.82	0.528662	8.73215	27.75	0	226.687	724.769	4.61636	0	0	1.01429	103.509	0.755454	1.19265	4.98911	0.557789	7.16037	881.947
1	60-69	29.2969	89	94	0.95	0.55625	8.54441	35.65	0	250.351	760.453	4.75283	0	0	0.989936	123.537	0.740371	1.19259	5.19507	0.545024	8.11719	803.175
0	60-69	24.1889	81	90	0.9	0.503106	9.28842	38.72	1	224.687	752.362	4.67305	0	1	3.04967	104.091	0.763241	1.1908	4.53271	2.52083	8.35958	835.958
1	60-69	21.9839	76	86	0.88	0.487179	8.60526	21.24	0	189.144	653.999	4.1923	0	0	1.41708	85.3667	0.775381	1.19062	4.52907	0.776316	7.57262	740.052
0	60-69	23.939	83	90	0.92	0.48538	9.11707	31.14	1	218.263	756.717	4.42525	0	0	1.57409	98.0084	0.764146	1.19015	3.9942	1.26277	8.38771	820.537
1	60-69	27.993	86	98	0.88	0.547771	8.45446	30.52	0	236.64	727.084	4.63111	0	0	1.53573	123.414	0.744473	1.19014	5.21849	0.851562	7.43992	828.537
0	60-69	23.3355	80	94	0.85	0.490798	9.28576	32.7	1	216.73	742.861	4.55743	1	1	1.45071	83.5696	0.767335	1.19004	4.31854	1.19126	7.89289	872.861
1	60-69	24.5243	81	93	0.87	0.509434	8.28127	20.7	0	203.057	670.783	4.21876	0	0	1.48609	101.816	0.761006	1.19004	4.68159	0.810811	7.20471	770.158
1	60-69	26.6667	82	89	0.92	0.546667	8.52211	22.56	0	227.285	698.813	4.65876	0	0	0.939523	105.053	0.750106	1.18948	5.51169	0.531073	7.84035	758.468
1	60-69	27.8159	87	104	0.84	0.537037	9.63241	93.96	1	267.974	838.02	5.17296	0	0	5.99317	145.977	0.74456	1.18902	4.89071	3.27273	8.09122	1001.77
0	60-69	27.6095	88	95	0.93	0.526946	8.59143	20.7	1	237.209	756.045	4.52722	0	1	1.23578	111.576	0.745451	1.18896	4.59008	1.01124	7.99003	816.185
0	60-69	28.3737	90	97	0.93	0.529412	10.2452	110.25	1	290.656	922.068	5.42393	0	0	5.42659	152.766	0.742006	1.18887	4.51259	4.41	9.52804	993.784
0	60-69	21.6333	79	96	0.82	0.459302	8.61195	18.2	0	186.277	680.344	3.95549	1	1	1.34348	78.2638	0.775855	1.18816	3.67847	1.07438	7.0618	826.748
0	60-69	20.8325	75	88	0.85	0.465839	8.09895	7.5	0	168.701	607.421	3.7728	0	0	0.465315	38.062	0.780705	1.18809	4.09741	0.384615	6.88411	712.707
1	60-69	23.6128	78	94	0.83	0.506494	8.75266	20.6	0	206.65	682.708	4.43317	0	0	1.08566	89.9337	0.763666	1.18668	4.84151	0.602339	7.26471	822.75
1	60-69	23.3726	77	88	0.88	0.506579	8.18151	15.2	0	191.202	629.976	4.14458	0	0	1.03728	87.2821	0.764008	1.18519	4.92407	0.57971	7.19973	719.973
1	60-69	25.5296	83	98	0.85	0.512346	9.64178	33.5	0	246.155	800.268	4.93992	0	0	2.25715	115.415	0.752126	1.18405	4.60374	1.22936	8.19551	944.895
1	60-69	24.6548	80	92	0.87	0.512821	8.50223	21.56	0	209.58	680.178	4.36012	0	0	1.17136	98.0545	0.756124	1.18345	4.83848	0.649007	7.39694	782.205
0	60-69	24.093	82	94	0.87	0.488095	8.38845	16.15	0	202.078	687.853	4.09436	0	0	1.01387	84.4163	0.758401	1.18246	4.11982	0.826087	7.29795	788.514
1	60-69	21.3599	75	89	0.84	0.471698	8.36976	17.68	0	178.778	627.732	3.948	0	0	1.17416	78.2605	0.772615	1.18069	4.2351	0.641975	7.0306	744.909
0	60-69	22.1003	77	93	0.83	0.475309	9.0399	18.12	1	199.782	696.073	4.29674	1	0	2.24754	80.1002	0.768189	1.18061	4.17372	1.8642	7.50312	840.711
0	60-69	24.6097	82	92	0.89	0.49697	9.91213	45.73	1	243.938	812.795	4.92603	0	1	2.743	106.677	0.754514	1.18057	4.32025	2.2605	8.8218	911.916
1	60-69	24.2439	79	93	0.85	0.50641	8.11387	16.59	0	196.68	640.996	4.10895	0	0	0.703605	85.5282	0.755086	1.17852	4.7611	0.391089	6.89679	754.59
0	60-69	23.5078	80	85	0.94	0.484848	9.12597	27	1	214.551	730.077	4.42471	0	1	1.58229	86.7049	0.758939	1.17846	4.18213	1.30435	8.57841	775.707
1	60-69	23.4069	80	80	1	0.481928	9.25732	33.22	0	216.714	740.585	4.46136	0	0	2.26199	103.389	0.758823	1.17744	4.11578	1.21774	9.25732	740.585
0	60-69	21.6311	75	88	0.85	0.474684	8.36939	10.2	0	181.03	627.704	3.97281	1	1	0.60852	44.1978	0.768563	1.17697	4.30594	0.512563	7.11398	736.507
0	60-69	20.5761	74	89	0.83	0.45679	9.364	15.66	1	192.711	692.936	4.27738	1	0	1.80155	65.4616	0.774281	1.17589	3.9589	1.5	7.77212	833.396
1	60-69	31.6404	90	101	0.89	0.576923	9.51321	96.96	1	300.998	856.189	5.48839	0	0	6.03355	165.64	0.72031	1.17526	5.61318	3.44318	8.46676	960.834
0	60-69	26.079	84	96	0.88	0.509091	8.81392	25.84	0	229.867	740.369	4.48708	0	0	1.18688	96.6154	0.743607	1.1748	4.45843	0.985507	7.75625	846.136
0	60-69	23.8087	81	92	0.88	0.47929	8.12124	11.84	0	193.367	657.821	3.89243	0	0	0.553877	67.0783	0.752867	1.17151	3.98961	0.453988	7.14669	747.154
0	60-69	29.0006	88	100	0.88	0.536585	8.35617	22.31	1	242.329	735.343	4.4838	0	1	1.11891	110.98	0.727986	1.17066	4.80939	0.941748	7.35343	835.617
0	60-69	25.9701	83	90	0.92	0.509202	8.85481	25.92	1	229.96	734.95	4.50889	0	1	2.02066	102.519	0.741313	1.17036	4.53094	1.69412	8.14643	796.933
1	60-69	22.9421	77	94	0.82	0.484277	8.5963	22.61	0	197.199	661.915	4.16299	0	0	1.42446	90.8024	0.756315	1.16963	4.38387	0.788079	7.04897	808.052
1	60-69	21.7502	72	85	0.85	0.489796	7.97112	7.7	0	173.372	573.92	3.90422	0	0	0.517046	62.8692	0.762135	1.1682	4.92255	0.297297	6.77545	677.545
1	60-69	24.4444	77	95	0.81	0.513333	7.91211	11.02	0	193.372	609.232	4.06155	0	0	0.466543	77.0517	0.746434	1.16662	5.09264	0.267281	6.40881	751.65
0	60-69	25.1024	84	96	0.88	0.482759	10.3147	108.87	1	258.898	866.432	4.97949	0	0	6.07474	131.818	0.742782	1.16606	3.87396	4.93966	9.07691	990.208
1	60-69	23.7118	79	85	0.93	0.484663	8.45344	20.58	0	200.431	667.822	4.09707	0	0	1.21421	93.4121	0.749704	1.1658	4.24777	0.666667	7.8617	718.542
1	60-69	26.7094	82	98	0.84	0.525641	8.84337	40.08	0	236.206	725.156	4.64844	0	0	1.86814	117.373	0.734754	1.16545	4.99328	1.05696	7.42843	866.65
0	60-69	24.858	84	100	0.84	0.477273	9.26965	36.1	1	230.443	778.65	4.42415	1	0	2.76356	112.585	0.743383	1.1651	3.75622	2.23529	7.7865	926.965
1	60-69	29.0943	85	103	0.83	0.551948	8.63065	31.59	0	251.065	733.605	4.76367	0	0	1.19185	123.161	0.72408	1.16501	5.39781	0.684211	7.16344	888.957
1	60-69	23.5078	79	97	0.81	0.478788	8.88741	34.65	0	208.943	702.105	4.25518	0	0	2.27029	103.177	0.749452	1.16373	4.11308	1.2406	7.1988	862.078
0	60-69	22.8374	79	95	0.83	0.464706	8.27925	13.3	0	189.098	654.061	3.84742	0	1	0.843353	68.7883	0.752729	1.1632	3.79713	0.693431	6.87178	786.529
0	60-69	25.5102	83	95	0.87	0.494048	9.05958	17.64	0	231.11	751.945	4.47586	1	0	0.719774	81.146	0.738948	1.16316	4.18642	0.597561	7.88183	860.66
1	60-69	24.7737	77	88	0.88	0.516779	8.41601	18.24	0	208.465	648.033	4.34921	0	0	0.90391	90.9933	0.742285	1.16272	5.17952	0.521739	7.40609	740.609
1	60-69	24.5268	76	86	0.88	0.517007	8.29869	12.42	0	203.567	630.701	4.29048	0	0	0.859807	88.4903	0.742553	1.1612	5.27141	0.5	7.30285	713.688
0	60-69	22.2291	78	89	0.88	0.45614	8.31699	12.35	0	184.887	648.725	3.79371	0	1	0.73214	61.3428	0.754482	1.16067	3.67307	0.601266	7.31895	740.212
1	60-69	24.5578	78	86	0.91	0.503226	9.19246	45.6	1	225.767	717.012	4.62588	0	0	2.48214	108.702	0.741543	1.15987	4.76185	1.40741	8.36514	790.551
0	60-69	25.6544	82	96	0.85	0.5	9.01306	24.99	0	231.185	739.071	4.50653	1	0	1.26371	90.3138	0.736124	1.1598	4.38954	1.06522	7.6611	865.253
0	60-69	22.68	77	90	0.86	0.469512	8.5338	14.16	0	193.546	657.102	4.00672	0	0	1.04762	66.0429	0.750425	1.1583	4.04004	0.880597	7.33906	768.042
1	60-69	23.3726	75	88	0.85	0.493421	8.4123	16.83	0	196.595	630.922	4.15081	0	0	1.58294	92.1031	0.744164	1.15441	4.76105	0.908257	7.15045	740.282
0	60-69	21.7555	74	83	0.89	0.465409	8.6793	12.06	0	188.862	642.268	4.03942	0	1	1.28287	58.771	0.753045	1.15431	4.16074	1.09836	7.72458	720.382
1	60-69	27.4714	82	94	0.87	0.529032	9.22671	32.88	0	253.458	756.59	4.88123	0	0	2.1268	122.541	0.723426	1.15287	5.07547	1.22321	8.02724	867.311
1	60-69	23.6013	74	88	0.84	0.503401	8.74367	20.96	0	206.351	647.032	4.40158	0	0	1.12597	86.2927	0.741793	1.1526	5.09693	0.658291	7.34468	769.443
0	60-69	26.9896	85	94	0.9	0.5	9.31901	31.4	0	251.52	792.116	4.6595	0	0	1.63225	107.555	0.724542	1.15125	4.1872	1.36522	8.38711	875.987
1	60-69	21.6041	74	91	0.81	0.459627	9.50064	37.76	1	205.214	703.047	4.36675	0	0	4.27622	99.6689	0.751844	1.15113	4.02492	2.38384	7.69552	864.558
1	60-69	26.7698	83	98	0.85	0.506098	8.44867	19.25	0	226.171	701.239	4.27585	0	0	1.10059	109.228	0.724257	1.14923	4.45948	0.616	7.18137	827.969
1	60-69	23.5304	76	95	0.8	0.484076	8.54363	21.06	0	201.032	649.316	4.13577	0	0	0.88356	82.3167	0.73866	1.14716	4.45446	0.502146	6.83491	811.645
0	60-69	20.6905	71	85	0.84	0.452229	9.12379	12.54	0	188.771	647.789	4.12605	0	1	2.14447	58.1499	0.751844	1.14287	4.07305	1.86607	7.66399	775.523
1	60-69	24.8777	77	92	0.84	0.5	8.48935	21.85	0	211.215	653.68	4.24468	0	0	1.30768	98.2829	0.728098	1.1413	4.76211	0.756579	7.13106	781.02
1	60-69	23.634	76	92	0.83	0.481013	8.43542	18.9	0	199.329	641.092	4.05754	0	0	1.11703	88.8154	0.734164	1.14101	4.38127	0.636364	7.0014	776.059
0	60-69	25.7117	81	90	0.9	0.490909	8.92938	29.12	1	229.574	723.28	4.38351	0	1	2.1091	97.0526	0.723863	1.14091	4.25118	1.80198	8.03644	803.644
1	60-69	23.7812	73	88	0.83	0.503448	9.14701	27.15	1	217.516	667.732	4.60505	0	0	2.53443	100.728	0.733077	1.1405	5.18657	1.50833	7.59202	804.937
1	60-69	25.2733	78	91	0.86	0.498403	9.26912	42.2	1	234.231	722.991	4.61975	0	0	3.58978	117.386	0.723985	1.13784	4.64525	2.06863	7.97144	843.49
0	60-69	22.571	77	94	0.82	0.450292	9.2621	13.2	0	209.046	713.182	4.17065	0	0	0.814848	60.0888	0.737267	1.13708	3.60888	0.68323	7.59492	870.637
1	60-69	26.3146	78	95	0.82	0.516556	8.64746	24.2	0	227.515	674.502	4.4669	0	0	1.4054	107.059	0.717477	1.13522	5.09016	0.828767	7.09091	821.508
1	60-69	24.341	75	91	0.82	0.496689	8.91993	21.25	0	217.111	668.995	4.43043	0	0	1.38328	94.9793	0.726686	1.13495	4.84228	0.811688	7.31434	811.714
1	60-69	24.7676	78	94	0.83	0.481481	8.19701	18.2	0	203.04	639.367	3.94671	0	0	0.912723	92.2133	0.721243	1.12972	4.24535	0.52	6.80352	770.519
1	60-69	26.6389	79	96	0.82	0.509677	8.57077	24.36	0	228.325	677.091	4.36833	0	0	1.14351	105.674	0.711405	1.12792	4.84023	0.67052	7.02803	822.794
1	60-69	21.0828	70	82	0.85	0.454545	9.06032	14.88	0	190.991	634.222	4.11833	0	0	1.39297	75.5749	0.739126	1.12706	4.20679	0.810458	7.70127	742.946
1	60-69	25.8876	78	91	0.86	0.5	9.12048	40.2	0	236.129	711.398	4.56024	0	0	2.2198	112.967	0.713627	1.12606	4.68374	1.29677	7.84362	829.964
0	60-69	22.9591	75	84	0.89	0.460123	8.85413	13.3	0	203.291	664.06	4.07399	0	1	1.36733	64.2743	0.727218	1.12477	3.96481	1.1875	7.88018	743.747
1	60-69	23.9224	74	95	0.78	0.48366	9.14505	32.96	0	218.75	676.734	4.4231	0	0	2.37915	101.531	0.720581	1.12217	4.60101	1.40136	7.13314	868.78
0	60-69	21.1927	72	84	0.86	0.439024	8.55522	6.51	0	181.285	615.976	3.75595	1	1	0.805209	40.9236	0.734152	1.12044	3.69089	0.699248	7.35749	718.639
0	60-69	22.3757	73	87	0.84	0.453416	8.37658	4.4	0	187.468	611.49	3.79808	0	1	0.459317	32.9137	0.724535	1.11582	3.95243	0.404412	7.03633	728.763
1	60-69	22.8329	73	90	0.81	0.462025	8.7192	19.5	0	199.059	636.502	4.02849	0	0	1.49897	87.6201	0.721584	1.11503	4.15531	0.872483	7.06255	784.728
1	60-69	29.9643	80	90	0.89	0.551724	8.38554	18.04	0	251.231	670.843	4.6265	0	0	0.463386	101.811	0.688657	1.11347	5.81474	0.287719	7.46313	754.699
0	60-69	20.5761	70	83	0.84	0.432099	8.87911	6.25	0	182.732	621.538	3.83665	0	1	0.689387	27.4972	0.732428	1.11233	3.67267	0.606796	7.45845	736.966
1	60-69	21.83	72	92	0.78	0.441718	8.04388	8.54	0	175.598	579.16	3.55313	0	0	0.591525	65.694	0.721999	1.10735	3.75274	0.340782	6.27423	740.037
1	60-69	25.6837	73	87	0.84	0.503448	9.61099	44.55	1	246.81	701.603	4.83864	0	0	4.34513	118.493	0.696413	1.09745	5.18657	2.7	8.07324	836.157
0	60-69	25.5036	80	94	0.85	0.454545	10.3808	40.95	1	264.711	830.465	4.71855	1	0	2.29705	95.9281	0.695984	1.09548	3.51384	1.97826	8.82369	975.796
1	60-69	25.4375	74	92	0.8	0.490066	8.76182	18.56	1	222.901	648.375	4.29387	0	0	1.86546	103.27	0.696242	1.09542	4.75969	1.13725	7.00946	806.088
0	60-69	20.4491	69	84	0.82	0.420732	7.82355	2.16	0	159.992	539.825	3.29162	1	0	0.386359	13.025	0.720516	1.09311	3.48155	0.343949	6.41531	657.179
1	60-69	18.026	63	79	0.8	0.398734	8.05509	4.2	0	145.233	507.471	3.21184	0	0	1.05687	50.4113	0.729032	1.08302	3.40313	0.631579	6.44407	636.352
1	60-69	26.1066	76	100	0.76	0.477987	8.2303	15.12	0	214.893	625.502	3.93398	0	0	0.648502	89.5911	0.684881	1.08222	4.30948	0.390698	6.25502	823.03
0	60-69	21.7955	70	87	0.8	0.432099	8.98687	8.95	0	195.914	629.081	3.88321	0	1	1.63292	49.3054	0.70485	1.08076	3.67267	1.47934	7.18949	781.857
0	60-69	27.31	80	90	0.89	0.473373	9.5902	35.7	1	261.908	767.216	4.53974	0	1	2.48638	98.0231	0.678577	1.08034	3.92383	2.2243	8.53528	863.118
1	60-69	23.1111	69	88	0.78	0.46	8.79742	15.73	0	203.308	607.022	4.04681	0	0	1.20784	81.0656	0.694368	1.07514	4.42319	0.748691	6.86198	774.173
1	60-69	24.1965	70	80	0.88	0.472973	9.24791	28.92	0	223.799	647.354	4.37401	0	0	3.40358	104.884	0.687805	1.07316	4.66611	2.13274	8.13816	739.833
1	60-69	22.2222	67	86	0.78	0.446667	8.83376	12.69	0	196.286	591.862	3.94575	0	0	1.40125	78.3204	0.692103	1.06466	4.25602	0.875776	6.89033	759.703
0	60-69	20.4491	67	85	0.79	0.408537	8.23581	1.72	0	168.422	551.799	3.36463	1	1	0.409624	3.51257	0.699632	1.06142	3.34207	0.375546	6.50629	700.044
1	60-69	25.3331	99	90	1.1	0.678082	8.12195	27.47	1	205.729	804.074	5.50735	0	0	1.30419	121.778	0.949876	1.49344	7.4034	0.59292	8.93415	730.976
1	60-69	34.5473	114	112	1.02	0.735484	9.29254	94.08	1	321.057	1059.35	6.83451	0	0	2.71371	191.446	0.863235	1.42924	7.59438	1.29231	9.47839	1040.76
1	60-69	25.7778	96	85	1.13	0.64	9.57525	116.28	1	246.85	919.224	6.12816	0	0	4.75186	143.845	0.898246	1.41637	6.68763	2.25	10.82	813.896
1	60-69	22.8117	91	85	1.07	0.594771	10.2541	158.73	1	233.895	933.119	6.09882	0	0	8.88506	135.84	0.914654	1.41316	5.97038	4.14655	10.9718	871.595
1	60-69	22.4996	94	90	1.04	0.566265	9.10571	76.68	1	204.879	855.937	5.15625	0	0	3.46693	121.366	0.915426	1.41111	5.07194	1.55474	9.46994	819.514
1	60-69	22.6003	90	83	1.08	0.576923	7.99372	25.28	0	180.658	719.435	4.61176	0	0	1.0786	97.9692	0.901442	1.39058	5.61318	0.50641	8.63322	663.479
0	60-69	21.875	89	86	1.03	0.55625	9.59922	66.24	1	209.935	854.331	5.33957	0	1	2.30137	127.844	0.899562	1.38016	5.19507	1.64286	9.8872	825.533
0	60-69	32.4661	106	102	1.04	0.69281	10.3976	240.67	1	337.612	1102.15	7.2036	1	1	7.41263	222.882	0.842053	1.37981	7.18301	5.53774	10.8136	1060.56
1	60-69	20.3954	84	88	0.95	0.541935	10.9006	118.56	1	222.372	915.648	5.9074	0	0	7.84232	116.158	0.90384	1.37063	5.23239	3.7377	10.3555	959.25
1	60-69	31.5011	102	90	1.13	0.689189	9.34473	106.92	1	294.359	953.162	6.44028	0	0	3.9025	172.193	0.840593	1.3705	7.4267	1.95968	10.5595	841.025
1	60-69	28.6726	99	99	1	0.642857	9.5914	113.98	1	274.986	949.549	6.1659	0	0	4.99097	160.358	0.851589	1.36683	6.51301	2.4386	9.5914	949.549
0	60-69	23.1084	93	100	0.93	0.550296	7.92199	17.92	0	183.077	736.746	4.35944	1	1	0.404752	102.425	0.881778	1.3653	4.77987	0.284444	7.36746	792.199
0	60-69	29.2421	101	98	1.03	0.639241	8.57077	41.04	0	250.609	865.648	5.47878	0	1	1.39378	165.915	0.846552	1.36321	6.26982	1.02703	8.82789	839.935
0	60-69	27.7692	102	102	1	0.596491	9.65557	108.04	1	268.135	984.869	5.75947	0	1	3.81719	191.052	0.850602	1.35798	5.21711	2.7037	9.65557	984.869
1	60-69	27.8488	95	100	0.95	0.641892	9.91103	128.02	1	276.022	941.547	6.36181	0	0	5.85925	155.705	0.84994	1.35757	6.821	2.9322	9.41547	991.103
1	60-69	26.9382	96	94	1.02	0.611465	9.2548	44.46	1	249.324	888.461	5.65899	0	0	1.63879	130.87	0.852594	1.35429	5.98415	0.795918	9.4399	869.951
1	60-69	20.371	84	90	0.93	0.528302	8.83085	34.84	0	179.884	741.791	4.66535	0	0	1.20225	81.8487	0.893111	1.35409	4.90504	0.57265	8.21269	794.777
0	60-69	27.4717	104	100	1.04	0.574586	8.86681	49.53	1	243.571	922.148	5.09474	0	1	1.68751	180.564	0.849058	1.35308	4.6261	1.16514	9.22148	886.681
0	60-69	24.3496	90	96	0.94	0.588235	8.20576	21.25	0	199.81	738.519	4.82692	1	1	0.690021	106.497	0.866102	1.35277	5.88969	0.515152	7.71342	787.753
0	60-69	23.8281	91	91	1	0.56875	9.34074	30.94	1	222.59	850.008	5.31255	0	1	1.16455	121.964	0.868803	1.3521	5.34238	0.85	9.34074	850.008
0	60-69	28.306	101	98	1.03	0.608434	9.76883	112.68	1	276.555	986.651	5.94368	1	0	3.86445	187.944	0.844012	1.35177	5.55097	2.79464	10.0619	957.345
1	60-69	27.5427	95	98	0.97	0.629139	9.37712	92.87	1	258.246	890.826	5.89951	0	0	4.80793	150.383	0.847679	1.35147	6.49803	2.39048	9.0958	918.958
0	60-69	25.4268	94	97	0.97	0.58567	8.62235	34.22	0	219.266	810.501	5.04985	0	0	1.097	132.684	0.858083	1.34995	5.52035	0.802721	8.36368	836.368
0	60-69	33.5635	108	108	1	0.670807	8.70475	58.05	0	292.132	940.113	5.83921	1	1	1.5035	196.295	0.818024	1.34788	6.49808	1.125	8.70475	940.113
1	60-69	25.5548	92	92	1	0.595469	8.95391	62.22	1	228.772	823.759	5.33178	0	0	2.53211	128.262	0.853116	1.34326	5.90762	1.2449	8.95391	823.759
1	60-69	29.0943	98	89	1.1	0.636364	9.07504	47.6	1	263.993	889.354	5.77503	0	0	1.81056	144.271	0.834822	1.34318	6.43323	0.901515	9.98254	807.679
1	60-69	31.4566	101	104	0.97	0.666667	9.86094	122.98	1	310.225	995.955	6.57396	0	0	4.44449	173.348	0.823456	1.34225	6.94096	2.25197	9.56511	1025.54
0	60-69	26.7036	99	99	1	0.575581	8.75531	48.28	0	233.767	866.775	5.03939	0	0	1.49565	159.08	0.844937	1.34017	4.94978	1.06767	8.75531	866.775
1	60-69	21.9289	84	85	0.99	0.556291	8.69412	35.36	0	190.662	730.306	4.83646	0	0	1.908	99.1882	0.872529	1.33923	5.58642	0.944444	8.60717	739
0	60-69	26.3656	98	106	0.92	0.569767	8.80534	36.3	1	232.197	862.923	5.017	1	1	1.29095	151.737	0.843536	1.33511	4.88611	0.92437	8.10091	933.366
1	60-69	25.757	90	87	1.03	0.606061	8.51766	35.2	0	219.415	766.589	5.16222	0	0	1.60216	119.37	0.846803	1.33507	6.33674	0.808824	8.77319	741.036
1	60-69	31.5886	105	107	0.98	0.636364	8.61514	50.76	1	272.152	904.59	5.48236	0	0	1.92188	162.97	0.818013	1.33431	5.91249	0.93913	8.44284	921.82
0	60-69	23.564	92	89	1.03	0.541176	9.05893	51.03	1	213.428	833.421	4.90248	1	1	1.33672	126.831	0.858481	1.33356	4.64282	0.959391	9.33069	806.244
0	60-69	25.8264	98	103	0.95	0.556818	8.2983	31.35	0	214.345	813.233	4.62064	0	1	1.209	149.801	0.84546	1.33355	4.60584	0.855856	7.88338	854.725
0	60-69	23.2434	89	87	1.02	0.549383	8.90239	45.12	0	206.892	792.313	4.89082	0	0	2.04184	126.455	0.858551	1.33063	5.03428	1.504	9.08044	774.508
0	60-69	28.3447	100	96	1.04	0.595238	8.26086	33.95	0	234.113	826.086	4.91718	0	0	0.95468	153.765	0.82991	1.32948	5.32049	0.697842	8.5913	793.043
1	60-69	23.5304	88	88	1	0.56051	9.20721	73.5	1	216.646	810.235	5.16073	0	0	3.51523	120.839	0.855291	1.32829	5.37149	1.72535	9.20721	810.235
1	60-69	29.8233	97	104	0.93	0.642384	8.60248	40.95	1	256.526	834.44	5.52609	0	0	1.33527	141.508	0.820817	1.32611	6.66403	0.681818	8.0003	894.657
0	60-69	25.5593	95	105	0.9	0.56213	9.34074	42	1	238.749	887.371	5.25071	1	1	1.63398	145.182	0.842198	1.32611	4.91175	1.18644	8.40667	980.778
1	60-69	31.6346	103	106	0.97	0.639752	9.27654	111.6	1	293.417	955.484	5.93468	0	0	4.11077	174.579	0.811552	1.32409	6.1333	2.04959	8.99824	983.313
1	60-69	27.0062	90	90	1	0.625	8.42585	35.2	0	227.582	758.327	5.26616	0	0	1.7968	126.753	0.833206	1.32405	6.82701	0.932203	8.42585	758.327
1	60-69	30.385	99	110	0.9	0.63871	9.18659	49.2	1	279.181	909.473	5.86757	0	0	1.52996	148.314	0.816638	1.32347	6.41144	0.774194	8.26793	1010.53
1	60-69	22.4966	85	94	0.9	0.550162	8.75317	31.05	1	196.946	744.019	4.81566	0	0	1.51571	98.7643	0.85811	1.32272	5.35413	0.751634	7.87785	822.798
1	60-69	24.3418	89	87	1.02	0.566879	9.46683	51.77	1	230.423	842.548	5.36655	0	0	2.838	121.455	0.845679	1.3208	5.44801	1.40336	9.65617	823.614
1	60-69	18.424	80	90	0.89	0.47619	8.46359	21.78	0	155.899	677.087	4.03028	0	0	0.968141	66.1211	0.884801	1.31922	3.98666	0.460465	7.5326	761.723
1	60-69	29.0943	96	98	0.98	0.623377	9.09341	71.82	1	264.527	872.968	5.66862	0	0	3.26169	152.119	0.817785	1.31577	6.27374	1.65789	8.91154	891.154
1	60-69	25.8022	88	93	0.95	0.60274	8.65485	37.2	0	223.295	761.627	5.21662	0	0	1.84559	120.09	0.834068	1.31538	6.4259	0.953846	8.22211	804.901
0	60-69	26.8274	99	98	1.01	0.55618	9.01926	56.78	1	241.987	892.906	5.01633	1	1	1.46754	158.408	0.828017	1.31434	4.53219	1.05031	9.10945	883.887
1	60-69	22.9158	87	87	1	0.540373	10.8465	144.71	1	248.603	943.65	5.86118	0	0	9.90021	133.95	0.849865	1.31405	4.96853	4.84466	10.8465	943.65
1	60-69	24.2085	87	91	0.96	0.570492	10.8184	106.14	1	261.914	941.203	6.17182	0	0	5.29735	130.102	0.841857	1.31363	5.69379	2.67153	10.3857	984.477
0	60-69	26.6389	92	103	0.89	0.593548	8.27071	16.74	1	220.332	760.905	4.90907	0	0	0.612282	113.01	0.828472	1.31352	5.86073	0.469697	7.36093	851.883
1	60-69	27.6787	91	101	0.9	0.623288	9.57459	96.03	1	265.025	871.287	5.96772	0	0	4.40172	146.467	0.823065	1.3133	6.69223	2.29134	8.61713	967.033
1	60-69	27.4077	93	93	1	0.603896	8.26292	28.35	0	226.487	768.452	4.98995	0	0	1.16748	124.312	0.824406	1.31329	6.03464	0.591241	8.26292	768.452
1	60-69	27.6915	93	92	1.01	0.609836	10.3228	187.95	1	285.838	960.021	6.29522	0	0	9.00836	160.507	0.82278	1.31295	6.18115	4.58974	10.426	949.698
1	60-69	27.268	92	95	0.97	0.605263	8.35336	32.3	1	227.796	768.509	5.05598	0	0	1.20863	123.372	0.82369	1.31103	6.14915	0.616883	8.10276	793.569
1	60-69	22.8269	83	88	0.94	0.560811	8.99313	32.75	0	205.313	746.43	5.04344	0	0	1.65118	99.9374	0.847844	1.31008	5.78504	0.845161	8.45354	791.395
0	60-69	23.255	90	97	0.93	0.526316	9.15581	35.75	1	212.964	824.023	4.81885	0	1	1.60875	124.926	0.84476	1.30936	4.44426	1.17213	8.51491	888.114
0	60-69	23.3067	89	95	0.94	0.532934	8.40928	23.28	0	196.02	748.426	4.48159	1	0	0.787428	105.045	0.844069	1.30878	4.65756	0.580838	7.90472	798.882
0	60-69	33.5315	105	110	0.95	0.648148	8.74431	57.2	0	293.197	918.152	5.66761	0	0	1.45244	184.255	0.793347	1.30701	6.18491	1.11719	8.30709	961.874
0	60-69	27.9431	97	99	0.98	0.584337	8.83527	46.72	1	246.857	857.021	5.16278	0	0	2.17032	158.746	0.817588	1.30663	5.27716	1.62222	8.65857	874.692
0	60-69	27.9431	97	102	0.95	0.584337	8.29432	27.2	0	231.743	804.549	4.84668	1	0	0.514565	125.466	0.817588	1.30663	5.27716	0.384615	7.8796	846.02
0	60-69	24.5675	92	102	0.9	0.541176	8.76232	41.58	1	215.29	806.134	4.74196	0	0	1.70613	134.433	0.834942	1.30604	4.64282	1.25203	7.88609	893.757
0	60-69	27.6361	97	101	0.96	0.577381	8.65805	35.52	1	239.308	839.83	4.99899	0	0	1.20515	147.158	0.818716	1.30603	5.1201	0.895161	8.31172	874.463
0	60-69	32.0759	106	111	0.95	0.612717	9.6487	137.35	1	309.53	1022.76	5.91192	0	1	4.1825	210.204	0.798295	1.30547	5.31791	3.10185	9.16627	1071.01
0	60-69	23.6244	88	98	0.9	0.54321	8.60116	32.66	0	203.159	756.902	4.67223	0	0	1.30338	113.029	0.839751	1.30502	4.96249	0.97931	7.74104	842.913
0	60-69	27.6398	94	105	0.9	0.594937	10.279	149.06	1	284.112	966.229	6.11537	1	1	7.21014	173.937	0.818043	1.30498	5.74002	5.52688	9.25113	1079.3
1	60-69	25.668	91	99	0.92	0.570533	8.56713	35.64	1	219.918	779.609	4.88783	0	0	1.20409	114.667	0.828069	1.30478	5.38447	0.6	7.88176	848.146
0	60-69	26.8977	93	91	1.02	0.584906	8.47264	31.08	0	227.914	787.956	4.9557	1	0	0.676653	116.285	0.821564	1.30467	5.57624	0.516279	8.64209	771.01
1	60-69	27.8293	93	100	0.93	0.603896	9.6925	122.5	1	269.742	901.403	5.85327	0	0	5.35112	152.415	0.816058	1.3033	6.03464	2.73438	9.01403	969.25
1	60-69	27.7767	95	104	0.91	0.590062	10.116	124.69	1	281.022	961.02	5.96907	0	0	5.10938	153.313	0.816313	1.3033	5.55044	2.55303	9.20556	1052.06
0	60-69	25.9107	92	92	1	0.567901	9.43783	75.87	1	244.534	868.281	5.35976	0	0	4.83086	155.211	0.825489	1.30276	5.24974	3.64935	9.43783	868.281
1	60-69	24.4898	83	89	0.93	0.592857	10.7331	142.25	1	262.854	890.85	6.36321	0	0	9.72258	137.579	0.83181	1.30045	6.62711	5.17273	9.98181	955.248
1	60-69	26.9554	91	98	0.93	0.594771	9.77836	104.28	1	263.625	889.831	5.81589	0	0	5.40812	146.347	0.818335	1.30001	5.97038	2.77193	9.09388	958.28
0	60-69	24.7721	93	103	0.9	0.534483	10.753	131.32	1	266.353	1000.03	5.74732	0	0	8.03957	169.957	0.829659	1.29957	4.43273	5.8625	9.67774	1107.56
0	60-69	32.0073	102	106	0.96	0.62963	8.97351	58.09	1	287.242	915.298	5.64999	0	0	1.80506	176.712	0.794956	1.29955	5.96889	1.38938	8.61457	951.192
0	60-69	23.1473	87	93	0.94	0.533742	8.48689	17.6	0	196.471	738.359	4.52981	1	1	0.652753	93.4537	0.838994	1.29942	4.81434	0.490798	7.97767	789.281
1	60-69	28.125	95	99	0.96	0.59375	8.90228	55.87	1	250.332	845.717	5.28573	0	0	2.01328	138.941	0.812086	1.29924	5.63717	1.01342	8.54619	881.326
0	60-69	24.9989	87	93	0.94	0.576159	9.94048	82.94	1	248.512	864.822	5.7273	1	1	3.7599	133.326	0.828101	1.2991	5.83481	2.94531	9.34405	924.465
0	60-69	27.3909	94	95	0.99	0.583851	9.71192	75.98	1	266.009	912.92	5.67031	0	0	3.04025	155.84	0.815287	1.29863	5.47765	2.31858	9.6148	922.632
0	60-69	30.4878	100	101	0.99	0.609756	8.25175	31.15	1	251.596	825.175	5.03155	0	1	1.17877	158.464	0.80013	1.29744	5.65055	0.89899	8.16923	833.427
1	60-69	31.2386	99	101	0.98	0.630573	8.76594	57.81	0	273.848	867.828	5.52757	0	0	1.72291	154.243	0.796571	1.29692	6.21417	0.886792	8.59062	885.36
0	60-69	30.8979	105	110	0.95	0.586592	9.14147	72	1	282.471	959.855	5.36232	0	1	2.38705	193.319	0.797034	1.2953	4.81916	1.74757	8.6844	1005.56
0	60-69	27.852	95	98	0.97	0.582822	9.44253	55.8	1	262.974	897.04	5.50331	0	1	1.67237	146.931	0.809827	1.29353	5.38181	1.27397	9.15925	925.367
1	60-69	32.4662	100	102	0.98	0.645161	8.94031	77.28	1	290.292	894.031	5.76794	0	0	2.11103	164.219	0.789248	1.29328	6.49018	1.1018	8.7615	911.911
1	60-69	24.9108	90	100	0.9	0.54878	8.31699	28.8	0	207.176	748.529	4.5642	0	0	1.68227	115.59	0.82394	1.29182	4.94944	0.833333	7.48529	831.699
0	60-69	26.8544	94	101	0.93	0.566265	8.15573	21.46	0	218.981	766.639	4.6183	1	1	0.584037	119.034	0.813573	1.29163	5.07194	0.440476	7.58483	823.729
1	60-69	28.3987	94	105	0.9	0.598726	9.52493	106.56	1	270.508	895.343	5.70282	0	0	5.61664	155.965	0.805958	1.29152	5.83089	2.87379	8.57244	1000.12
0	60-69	23.634	86	86	1	0.544304	8.86174	30.45	0	209.403	762.109	4.82348	0	1	1.52062	108.917	0.830765	1.29114	5.1355	1.16935	8.86174	762.109
1	60-69	29.4525	94	106	0.89	0.620462	8.5966	41.4	0	253.17	808.08	5.33386	0	0	1.36589	137.335	0.800769	1.29102	6.36368	0.714286	7.65097	911.239
0	60-69	29.34	97	102	0.95	0.598765	8.81451	45.76	0	258.618	855.007	5.27782	1	0	1.57642	153.761	0.801138	1.2908	5.60913	1.21186	8.37378	899.08
1	60-69	29.4887	92	95	0.97	0.634483	8.98106	51.34	1	264.852	826.258	5.69833	0	0	1.65143	138.785	0.800448	1.29077	6.89417	0.883041	8.71163	853.201
0	60-69	20.8611	84	89	0.94	0.491228	9.31017	52.63	0	194.21	782.054	4.57342	1	1	3.53848	118.011	0.847662	1.29029	4.05846	2.61321	8.75156	828.605
0	60-69	24.677	90	96	0.94	0.542169	11.33	237.25	1	279.625	1019.7	6.14278	1	1	19.122	175.744	0.824125	1.29008	4.79849	14.3788	10.6502	1087.68
1	60-69	25.0391	89	89	1	0.55625	9.9369	148.8	1	248.82	884.384	5.5274	0	0	10.8574	146.251	0.822087	1.29001	5.19507	5.45455	9.9369	884.384
0	60-69	29.7578	100	107	0.93	0.588235	9.94917	114.8	1	296.087	994.917	5.85245	0	0	4.40659	187.138	0.798684	1.28988	5.16424	3.31313	9.25273	1064.56
0	60-69	26.3958	95	100	0.95	0.549133	8.66219	34.5	1	228.682	822.908	4.7567	0	1	1.23485	139.573	0.814724	1.28975	4.62548	0.912698	8.22908	866.219
1	60-69	28.6215	93	91	1.02	0.607843	9.0605	45.5	1	259.312	842.627	5.50736	0	0	2.17571	140.18	0.803543	1.28933	6.13183	1.13043	9.24171	824.506
1	60-69	24.6711	86	90	0.96	0.565789	8.77646	36.68	1	216.515	754.775	4.96563	0	0	1.84112	113.08	0.823098	1.28842	5.65862	0.949275	8.4254	789.881
0	60-69	23.8087	89	99	0.9	0.526627	8.57635	26.16	0	204.203	763.295	4.51654	1	1	0.72695	102.077	0.827224	1.28722	4.51626	0.542289	7.71871	849.059
0	60-69	24.6548	87	92	0.95	0.557692	7.92892	13.2	0	195.448	689.816	4.42189	0	0	0.459346	86.3539	0.822285	1.287	5.38059	0.357143	7.53247	729.46
0	60-69	29.6427	96	104	0.92	0.607595	8.19789	21.39	1	242.985	786.997	4.981	0	0	0.626252	129.985	0.797378	1.28694	5.89131	0.489362	7.54206	852.58
1	60-69	27.0258	89	97	0.92	0.597315	9.20119	71.3	1	248.708	818.906	5.49601	0	0	2.672	133.089	0.809613	1.28671	6.19987	1.40244	8.4651	892.516
1	60-69	22.3133	83	93	0.89	0.528662	9.74204	64.25	1	217.345	808.59	5.15025	0	0	3.71011	111.5	0.835769	1.28653	4.98911	1.87591	8.67042	906.01
1	60-69	22.3133	83	88	0.94	0.528662	8.06918	19.25	0	180.023	669.742	4.26587	0	0	0.940048	87.7728	0.835769	1.28653	4.98911	0.475309	7.58503	710.088
1	60-69	25.8022	86	94	0.91	0.589041	8.51798	31.36	0	219.764	732.546	5.01744	0	0	1.00371	106.648	0.815112	1.28549	6.24846	0.530806	7.75136	800.69
0	60-69	23.9995	90	96	0.94	0.523256	9.26437	52.5	1	222.345	833.793	4.84764	1	1	2.01042	130.301	0.824791	1.28514	4.37714	1.48936	8.70851	889.38
1	60-69	28.1943	92	92	1	0.601307	9.18479	50.66	1	258.919	845.001	5.52288	0	0	2.7261	140.775	0.802912	1.28509	6.0511	1.41905	9.18479	845.001
1	60-69	26.6389	90	102	0.88	0.580645	9.51156	98.56	1	253.388	856.04	5.52284	0	0	5.54078	144.145	0.810461	1.28497	5.70354	2.85185	8.37017	970.179
1	60-69	27.5556	90	97	0.93	0.6	8.84406	50.56	0	243.742	795.965	5.30643	0	0	2.38869	134.397	0.805485	1.2843	6.18318	1.25397	8.22497	857.873
1	60-69	23.0469	85	95	0.89	0.53125	8.9726	43.74	1	206.818	762.671	4.76669	0	0	2.16404	107.475	0.829757	1.28418	4.90064	1.08725	7.98561	852.397
0	60-69	27.5134	94	96	0.98	0.573171	8.77818	32.77	1	241.488	825.149	5.0314	1	1	1.11127	134.079	0.805397	1.28383	5.22972	0.849624	8.60262	842.705
0	60-69	21.5973	87	90	0.97	0.486034	10.911	218.9	1	235.677	949.255	5.3031	1	1	24.4887	166.325	0.83848	1.28371	3.76278	17.7679	10.5836	981.988
0	60-69	27.31	95	97	0.98	0.56213	9.22663	54.6	1	251.979	876.53	5.18657	1	0	1.99661	150.517	0.80581	1.2829	4.91175	1.50413	9.0421	894.983
0	60-69	25.2826	90	98	0.92	0.54878	9.03896	41.25	1	228.505	813.506	4.9604	0	0	1.88317	129.278	0.815843	1.28228	4.94944	1.43478	8.31584	885.818
0	60-69	26.5338	93	105	0.89	0.556886	8.14514	22.4	0	216.091	757.498	4.53592	0	0	0.895353	124.899	0.808957	1.28174	4.92764	0.677966	7.24917	855.24
0	60-69	26.7299	95	98	0.97	0.549133	9.67661	81	1	258.656	919.278	5.31375	0	1	3.35878	161.298	0.807921	1.28167	4.62548	2.5	9.38632	948.308
1	60-69	22.22	81	84	0.96	0.534653	8.92089	42.32	0	198.222	722.592	4.76958	0	0	3.23578	106.244	0.832624	1.2808	5.29406	1.67273	8.56405	749.355
0	60-69	30.7958	101	106	0.95	0.594118	9.30684	85.68	1	286.651	939.991	5.52936	1	1	3.07177	183.624	0.78844	1.28063	5.22947	2.33333	8.8415	986.525
1	60-69	32.05	99	99	1	0.630573	9.75975	96.76	1	312.8	966.215	6.15424	0	0	2.91146	167.035	0.783069	1.2804	6.21417	1.52258	9.75975	966.215
0	60-69	32.6294	103	103	1	0.616766	9.42117	80.56	1	307.413	970.381	5.81066	0	0	2.64334	188.807	0.780561	1.28011	5.60372	2.03846	9.42117	970.381
0	60-69	25.8478	90	93	0.97	0.559006	8.95112	39	1	231.386	805.601	5.00373	0	0	1.14936	118.105	0.811361	1.27995	5.18663	0.886364	8.68258	832.454
1	60-69	21.6413	80	101	0.79	0.526316	8.44832	25.74	0	182.822	675.866	4.44649	0	0	1.54211	90.5435	0.835564	1.27968	5.16876	0.795918	6.67418	853.281
1	60-69	22.8512	83	91	0.91	0.535484	8.67971	25.25	0	198.331	720.416	4.64784	0	0	2.09796	102.662	0.827891	1.27947	5.15392	1.07447	7.89853	789.853
0	60-69	26.2917	91	95	0.96	0.561728	9.32891	50.96	1	245.257	848.931	5.24031	1	1	2.62447	140.033	0.808608	1.27923	5.17791	2.02062	8.95575	886.246
1	60-69	26.7229	92	100	0.92	0.564417	9.58714	88.74	1	256.168	882.017	5.41115	0	0	4.42233	142.831	0.806192	1.27887	5.1689	2.23077	8.82017	958.714
0	60-69	30.4076	96	100	0.96	0.615385	9.40443	82.77	1	285.989	902.825	5.78734	0	0	3.58101	167.447	0.788958	1.27877	6.0788	2.84043	9.02825	940.443
0	60-69	25.4779	92	96	0.96	0.538012	8.45616	23.76	1	215.463	777.966	4.54951	1	0	0.721306	115.62	0.812544	1.27874	4.57295	0.539877	8.11791	811.791
1	60-69	22.6409	82	96	0.85	0.535948	8.2062	19.68	0	185.788	672.908	4.39809	0	0	0.908417	87.6091	0.828335	1.27819	5.24477	0.468571	6.97527	787.795
0	60-69	29.0437	97	105	0.92	0.580838	9.24468	45.12	0	268.465	896.734	5.36966	0	0	1.37686	150.831	0.794411	1.27779	5.19792	1.05224	8.5051	970.691
0	60-69	29.34	96	99	0.97	0.592593	8.95112	57.66	1	262.626	859.307	5.30437	0	1	2.49436	159.136	0.792878	1.27749	5.53723	1.9375	8.68258	886.161
1	60-69	27.6398	92	101	0.91	0.582278	8.7192	44.2	0	240.999	802.166	5.077	0	0	1.59928	129.894	0.800638	1.27722	5.5888	0.822785	7.93447	880.639
1	60-69	24.8889	85	85	1	0.566667	9.53835	81	1	237.41	810.76	5.40507	0	0	5.06419	130.105	0.814147	1.27627	5.76335	2.65487	9.53835	810.76
1	60-69	27.3438	92	100	0.92	0.575	9.00427	68	1	246.177	828.393	5.17746	0	0	2.40008	135.497	0.80135	1.27606	5.41605	1.22699	8.28393	900.427
1	60-69	27.8293	91	101	0.9	0.590909	8.64591	43.56	0	240.616	786.778	5.10895	0	0	1.49566	128.557	0.798508	1.27527	5.87533	0.781065	7.78132	873.237
1	60-69	25.5102	91	104	0.88	0.541667	8.7602	43.23	1	223.473	797.178	4.74511	0	0	1.66974	119.898	0.810172	1.27527	4.71966	0.829114	7.70897	911.061
0	60-69	27.0538	92	94	0.98	0.567901	8.90434	38.34	1	240.862	819.199	5.05679	0	0	1.95225	137.455	0.802068	1.27494	5.24974	1.51064	8.72626	837.008
0	60-69	27.3588	95	100	0.95	0.555556	9.58028	57.3	1	262.116	910.126	5.32238	1	0	1.83537	148.805	0.80013	1.27424	4.76608	1.38406	9.10126	958.028
0	60-69	32.9879	103	104	0.99	0.616766	9.09628	80.18	1	300.086	936.917	5.61028	0	0	2.80203	189.856	0.774894	1.27314	5.60372	2.17526	9.00531	946.013
0	60-69	28.441	93	97	0.96	0.588608	8.47364	28	0	240.99	788.049	4.98765	1	1	1.19793	131.824	0.794069	1.27279	5.6644	0.943396	8.1347	821.943
0	60-69	22.7583	86	97	0.89	0.508876	8.47631	26.88	0	192.921	728.962	4.31339	0	1	1.3368	105.657	0.823749	1.27221	4.31867	1.00787	7.54391	822.202
0	60-69	28.5483	94	105	0.9	0.583851	9.17053	63.51	1	261.819	862.03	5.35422	0	1	2.04723	148.014	0.793101	1.27203	5.47765	1.59854	8.25348	962.906
1	60-69	27.8488	89	100	0.89	0.601351	9.03611	50.22	1	251.656	804.214	5.43388	0	0	1.94404	131.451	0.79626	1.27183	6.30264	1.03846	8.04214	903.611
0	60-69	24.3298	89	89	1	0.525074	8.89235	36.48	0	216.351	791.419	4.66914	0	0	1.09469	112.183	0.814167	1.27148	4.48172	0.826087	8.89235	791.419
0	60-69	25.5593	91	103	0.88	0.538462	9.20729	45.76	1	235.338	837.864	4.95777	0	0	1.79988	132.421	0.806737	1.27027	4.64804	1.36434	8.10242	948.351
0	60-69	24.0893	85	91	0.93	0.543131	8.89826	27.8	0	214.359	756.352	4.83292	0	0	1.0527	96.8198	0.814603	1.27006	5.18361	0.827381	8.27538	809.741
0	60-69	25.7959	93	100	0.93	0.531429	9.4728	47.04	1	244.398	880.971	5.03412	1	1	1.70726	138.915	0.805249	1.26988	4.36688	1.27273	8.80971	947.28
0	60-69	29.0318	96	97	0.99	0.578313	8.71502	35.34	1	252.997	836.642	5.04001	1	1	1.1359	142.808	0.788802	1.26868	5.20874	0.876923	8.62787	845.357
1	60-69	33.6254	99	103	0.96	0.64918	8.65193	41.41	1	290.964	856.541	5.61666	0	0	1.05869	156.479	0.769524	1.26835	6.66918	0.570621	8.30585	891.149
1	60-69	26.8386	90	95	0.95	0.56962	9.55205	78.4	1	256.377	859.685	5.44104	0	0	3.64573	138.473	0.798743	1.26796	5.43763	1.88462	9.07445	907.445
0	60-69	24.3348	90	96	0.94	0.515759	9.2719	53.75	1	225.585	834.471	4.78207	1	1	2.59528	135.725	0.811322	1.26708	4.21439	1.93694	8.71559	890.102
0	60-69	27.852	93	95	0.98	0.570552	9.83334	79.8	1	273.858	914.5	5.61043	0	1	3.48809	155.011	0.792778	1.26629	5.23986	2.71429	9.63667	934.167
1	60-69	27.9431	94	104	0.9	0.566265	8.62722	47.52	0	241.045	810.959	4.88529	0	0	1.68046	134.03	0.792302	1.26622	5.07194	0.851613	7.7645	897.231
0	60-69	22.9781	83	85	0.98	0.526984	8.30127	18.18	0	190.763	689.005	4.37464	0	1	0.869217	85.0246	0.818268	1.26577	4.94889	0.682432	8.13525	705.608
0	60-69	26.2917	90	90	1	0.555556	8.80833	32.25	1	231.571	792.749	4.89352	0	0	2.20946	130.421	0.799722	1.26517	5.10609	1.72	8.80833	792.749
1	60-69	26.7094	89	93	0.96	0.570513	8.25175	27.59	0	220.404	734.406	4.70773	0	0	1.39945	120.253	0.797477	1.26494	5.53563	0.729508	7.92168	767.413
1	60-69	27.9421	91	104	0.88	0.583333	8.65485	38.28	1	241.817	787.592	5.04866	0	0	1.91033	132.983	0.791236	1.26451	5.69074	1	7.61627	900.105
0	60-69	29.271	94	96	0.98	0.591195	9.09467	58.87	1	266.201	854.899	5.37672	1	0	2.24781	150.12	0.784882	1.26411	5.65089	1.7807	8.91277	873.088
1	60-69	28.3987	92	102	0.9	0.585987	9.03858	61.88	1	256.696	831.549	5.29649	0	0	2.18956	138.798	0.78881	1.26404	5.67769	1.14465	8.13472	921.935
1	60-69	23.1247	83	104	0.8	0.528662	9.4191	71.5	1	217.77	781.786	4.97953	0	0	4.26797	117.594	0.816102	1.26376	4.98911	2.2	7.53528	979.587
1	60-69	28.9461	91	96	0.95	0.602649	9.76366	101.31	1	282.658	888.493	5.88406	0	0	5.41774	155.201	0.785524	1.26279	6.16627	2.89623	9.27547	937.311
0	60-69	25.7939	88	92	0.96	0.555205	9.13289	46	1	235.537	803.694	5.07063	0	1	2.3291	126.504	0.800676	1.26265	5.24467	1.83486	8.76757	840.226
0	60-69	28.0277	95	98	0.97	0.558824	8.98547	46.2	0	251.863	853.619	5.02129	0	0	1.65112	146.7	0.789662	1.26264	4.83826	1.2623	8.7159	880.576
0	60-69	27.0299	93	92	1.01	0.550296	10.1547	73.36	1	274.48	944.383	5.58807	0	1	3.14168	152.482	0.794286	1.26238	4.77987	2.40367	10.2562	934.228
1	60-69	32.0291	96	105	0.91	0.631579	8.76929	48.64	1	280.88	841.852	5.5385	0	0	1.68397	154.655	0.772064	1.26227	6.47654	0.907801	7.98006	920.776
0	60-69	27.8852	93	94	0.99	0.567073	8.96365	46.48	0	249.996	833.62	5.08305	0	0	1.74737	140.346	0.78973	1.26168	5.15963	1.36066	8.87402	842.583
0	60-69	25.462	88	94	0.94	0.546584	8.11697	17.25	0	206.658	714.293	4.4366	0	1	0.521088	92.6761	0.801324	1.26095	5.04121	0.407609	7.62995	762.995
1	60-69	27.0552	89	99	0.9	0.574194	8.38881	32.86	1	227.001	746.604	4.8168	0	0	1.0969	117.505	0.793215	1.26088	5.62497	0.576087	7.54993	830.492
0	60-69	26.7759	89	95	0.94	0.566879	9.76196	61.44	1	261.425	868.814	5.53385	1	0	3.1872	137.27	0.793616	1.25934	5.44801	2.53465	9.17624	927.386
1	60-69	22.2137	80	84	0.95	0.522876	8.9119	34.1	0	197.933	712.952	4.65982	0	0	3.61197	105.4	0.81846	1.25895	5.08372	1.89024	8.4663	748.599
0	60-69	26.7036	93	99	0.94	0.540698	9.56164	76.72	1	255.296	889.233	5.16996	1	1	2.6709	149.214	0.793728	1.25895	4.56792	2.02963	8.98794	946.603
1	60-69	23.1911	82	103	0.8	0.532468	8.47896	24.96	0	196.627	695.275	4.51477	0	0	1.19172	94.9734	0.81253	1.25883	5.15929	0.622754	6.78317	873.333
1	60-69	30.1808	95	106	0.9	0.597484	9.21518	84.73	1	278.114	875.442	5.50593	0	0	2.88778	154.595	0.77721	1.25815	5.72556	1.51656	8.29366	976.809
1	60-69	27.8488	88	84	1.05	0.594595	8.49606	31.2	0	236.615	747.653	5.05171	0	0	1.11921	120.812	0.787313	1.25754	6.21632	0.604651	8.92086	713.669
1	60-69	24.4444	83	93	0.89	0.553333	8.4075	26	0	205.479	697.823	4.65215	0	0	1.67247	107.225	0.804598	1.25752	5.59556	0.888889	7.48268	781.898
1	60-69	24.6094	86	100	0.86	0.5375	8.75694	37.8	1	215.508	753.097	4.70686	0	0	1.80828	112.523	0.803597	1.25737	4.97422	0.931034	7.53097	875.694
1	60-69	23.9361	84	95	0.88	0.535032	8.64675	31.98	0	207.003	726.327	4.62629	0	0	1.37772	102.679	0.807163	1.25712	5.06555	0.715116	7.60914	821.442
0	60-69	25.5593	90	100	0.9	0.532544	10.0034	121.5	1	255.687	900.305	5.32725	0	1	6.6052	156.152	0.797871	1.25631	4.58214	5.0625	9.00305	1000.34
1	60-69	20.8209	80	101	0.79	0.487805	8.92046	14.74	0	185.724	713.637	4.35145	0	0	0.662325	71.2673	0.825406	1.25601	4.2497	0.335	7.04717	900.967
0	60-69	23.2254	85	99	0.86	0.512048	8.80833	25.8	0	204.617	748.708	4.51029	1	1	1.30725	101.679	0.810443	1.2559	4.45697	1.00781	7.57516	872.024
1	60-69	27.5873	90	90	1	0.573248	9.4156	86.4	1	259.776	847.404	5.39748	0	0	3.21235	139.819	0.786719	1.25462	5.52456	1.6875	9.4156	847.404
1	60-69	26.8386	89	97	0.92	0.563291	9.82457	92.07	1	263.691	874.387	5.53409	0	0	5.51605	143.824	0.789868	1.25388	5.36208	2.8835	9.0386	952.983
1	60-69	25.2826	88	95	0.93	0.536585	9.32657	74.1	1	235.776	820.738	5.0045	0	0	4.74002	133.056	0.797713	1.25379	4.80939	2.42157	8.67371	886.024
1	60-69	25.721	86	90	0.96	0.558442	8.85379	37.8	1	227.719	761.426	4.94432	0	0	1.96718	118.974	0.795327	1.25362	5.47735	1.03846	8.49964	796.841
1	60-69	27.3923	87	93	0.94	0.587838	8.7029	44.66	0	238.372	757.152	5.11589	0	0	2.10791	128.854	0.786991	1.25357	6.13003	1.14074	8.18073	809.37
0	60-69	32.0204	98	103	0.95	0.608696	11.2204	400.95	1	359.278	1099.6	6.82983	0	0	21.6604	212.748	0.765941	1.2522	5.7689	17.3571	10.6594	1155.7
0	60-69	25.6055	90	96	0.94	0.529412	10.2803	101.5	1	263.278	925.226	5.44251	0	0	5.29197	151.544	0.794564	1.25148	4.51259	4.06	9.66347	986.908
1	60-69	26.1593	84	94	0.89	0.57931	9.08675	54.34	1	237.709	763.287	5.26405	0	0	3.54613	128.7	0.791609	1.25128	6.17419	1.93519	8.08721	854.155
1	60-69	24.7475	85	94	0.9	0.541401	8.649	35.1	0	214.063	735.165	4.68258	0	0	1.38207	107.254	0.79882	1.25106	5.14201	0.722222	7.7841	813.006
1	60-69	26.7094	88	94	0.94	0.564103	9.2509	68.7	1	247.092	814.079	5.21846	0	0	4.09778	137.318	0.788517	1.25072	5.4581	2.16038	8.69585	869.585
0	60-69	26.4964	90	96	0.94	0.547112	9.57253	69.25	1	253.672	861.528	5.23725	1	0	2.70455	138.1	0.789529	1.25066	4.91118	2.1145	8.99818	918.963
0	60-69	25.6816	86	94	0.91	0.554839	9.04744	31.5	0	232.338	778.08	5.01987	0	1	1.7432	112.498	0.793569	1.25053	5.38937	1.40187	8.23317	850.46
1	60-69	31.3623	97	108	0.9	0.600619	9.63971	129.48	1	302.301	935.051	5.78979	0	0	4.96422	171.045	0.767503	1.25042	5.6524	2.61417	8.67573	1041.09
0	60-69	25.4656	90	101	0.89	0.524781	8.98006	32.75	1	228.722	808.205	4.71257	0	1	0.967592	114.088	0.793977	1.24942	4.41055	0.740113	7.99225	906.986
1	60-69	24.5243	85	94	0.9	0.534591	8.98086	50.76	1	220.211	763.373	4.80109	0	0	2.65876	117.811	0.798587	1.24881	4.97956	1.38235	8.08278	844.201
0	60-69	24.5243	85	89	0.96	0.534591	8.99916	34.4	0	220.659	764.929	4.81087	0	0	1.60558	106.905	0.798587	1.24881	4.97956	1.27407	8.63919	800.925
0	60-69	28.7274	97	107	0.91	0.548023	8.14328	24.64	0	233.957	789.899	4.4627	0	0	0.768141	137.839	0.777298	1.24799	4.47869	0.583333	7.41039	871.331
1	60-69	25.6837	83	94	0.88	0.572414	8.45446	27.25	0	217.111	701.72	4.83945	0	0	1.04421	104.65	0.791812	1.24778	6.0843	0.570681	7.43992	794.719
1	60-69	31.3196	93	91	1.02	0.622074	9.52726	83.65	1	298.394	886.035	5.92665	0	0	3.72225	161.875	0.765512	1.24689	6.48771	2.04274	9.7178	866.98
1	60-69	26.7846	87	93	0.94	0.568627	10.091	146.16	1	270.238	877.921	5.73805	0	0	8.90168	150.138	0.785689	1.24682	5.64771	4.75472	9.48559	938.467
0	60-69	27.1809	91	99	0.92	0.551515	9.56517	76.18	1	259.981	870.431	5.27534	1	0	3.01253	144.499	0.783653	1.24664	4.94246	2.3629	8.79996	946.952
0	60-69	21.4109	81	89	0.91	0.487952	8.50449	19.04	0	182.081	688.864	4.14978	1	1	0.829031	74.5473	0.815343	1.24648	4.18399	0.643243	7.73909	756.9
0	60-69	22.4996	83	96	0.86	0.5	8.10354	13.32	0	182.33	672.594	4.05177	1	0	0.498892	71.1495	0.808302	1.24598	4.32046	0.387435	6.96905	777.94
1	60-69	19.8178	75	83	0.9	0.487013	8.93738	30.6	0	177.139	670.303	4.35262	0	0	3.22809	89.4495	0.825271	1.24551	4.60336	1.69811	8.04364	741.802
1	60-69	25.6312	85	85	1	0.555556	9.37109	43.2	1	240.181	796.543	5.20616	0	0	2.01454	118.192	0.790486	1.24527	5.48648	1.07383	9.37109	796.543
1	60-69	32.039	95	105	0.9	0.620915	8.60423	47.73	0	275.68	817.402	5.3425	0	0	1.86423	155.344	0.761364	1.24484	6.29335	1.01575	7.74381	903.444
0	60-69	23.1206	86	92	0.93	0.494253	9.32536	37.38	1	215.602	801.981	4.60909	1	1	2.03615	114.881	0.803324	1.24393	3.99806	1.54783	8.67258	857.933
0	60-69	26.5021	88	93	0.95	0.553459	8.58548	28.06	0	227.515	755.522	4.75171	1	1	1.13849	111.571	0.78511	1.2437	5.2032	0.910448	8.15621	798.45
1	60-69	23.5316	82	84	0.98	0.527331	8.90877	17.52	0	209.623	730.519	4.69787	0	0	0.782967	89.1362	0.800782	1.24364	5.03418	0.412429	8.7306	748.337
1	60-69	21.9289	78	87	0.9	0.516556	9.85584	64.6	1	216.139	768.756	5.0911	0	0	3.69466	105.073	0.810206	1.24357	5.09016	1.96951	8.87026	857.459
1	60-69	21.7784	79	88	0.9	0.50641	8.71737	27.72	0	189.864	688.672	4.41457	0	0	2.04646	94.885	0.811049	1.24344	4.7611	1.07317	7.84564	767.129
0	60-69	27.5134	91	100	0.91	0.554878	9.27415	43.42	1	255.132	843.947	5.14602	0	1	1.80732	133.283	0.779693	1.24286	5.01949	1.42735	8.43947	927.415
1	60-69	24.6094	85	95	0.89	0.53125	8.88111	45.09	0	218.564	754.894	4.71809	0	0	1.89692	112.277	0.794252	1.24275	4.90064	0.988166	7.90418	843.705
0	60-69	29.0318	94	100	0.94	0.566265	9.23756	53.36	1	268.166	868.331	5.23091	0	0	3.03084	153.989	0.772369	1.24225	5.07194	2.38961	8.68331	923.756
0	60-69	29.7609	96	104	0.92	0.568047	8.25424	22.63	1	245.646	792.407	4.6888	1	0	0.751641	134.002	0.768949	1.24188	4.97771	0.58871	7.5939	858.441
1	60-69	26.8407	85	94	0.9	0.578231	9.50326	64.8	1	255.068	807.777	5.49508	0	0	3.45244	132.875	0.782044	1.24147	6.05758	1.88976	8.55294	893.307
1	60-69	18.6555	73	89	0.82	0.467949	8.94677	13.5	0	166.947	653.114	4.18663	0	0	0.975106	62.1618	0.830914	1.24145	4.29718	0.511364	7.33635	796.262
1	60-69	24.9896	82	94	0.87	0.557823	9.97315	126.48	0	249.229	817.799	5.56326	0	0	5.8641	130.836	0.791254	1.24122	5.79533	3.19394	8.67664	937.476
0	60-69	25.5296	87	92	0.95	0.537037	9.46726	48.18	1	241.699	823.652	5.08427	1	1	1.90612	118.618	0.788373	1.24112	4.89071	1.51034	8.9939	870.988
0	60-69	33.9493	100	100	1	0.621118	9.03905	62.65	1	306.876	903.905	5.61432	0	0	1.60549	167.739	0.75168	1.24092	5.91462	1.30657	9.03905	903.905
0	60-69	23.2434	83	93	0.89	0.512346	7.95277	11.88	0	184.822	660.08	4.07457	1	1	0.542608	74.6932	0.800671	1.24092	4.60374	0.428571	7.07796	739.607
1	60-69	21.875	80	94	0.85	0.5	8.78333	20.68	0	192.091	702.666	4.39167	0	0	1.09093	85.5372	0.808595	1.24059	4.53293	0.566265	7.46583	825.633
1	60-69	25.6369	86	107	0.8	0.544304	8.77177	26.32	0	224.908	754.372	4.77451	0	0	1.03721	107.471	0.786912	1.23968	5.1355	0.546512	7.01742	938.579
0	60-69	25.2826	87	96	0.91	0.530488	9.95986	32.78	1	251.785	866.508	5.28358	0	0	1.96923	118.134	0.788648	1.23954	4.73938	1.55208	9.06347	956.146
1	60-69	21.7865	78	84	0.93	0.509804	9.01984	37	0	196.542	703.547	4.59835	0	0	2.87808	99.861	0.808396	1.23945	4.92275	1.52893	8.38845	757.666
0	60-69	20.202	78	85	0.92	0.472727	8.02605	7.67	0	162.126	626.032	3.79413	1	1	0.430672	48.7081	0.818633	1.23945	4.04406	0.337143	7.38397	682.214
0	60-69	27.852	91	98	0.93	0.558282	8.894	37.7	1	247.698	809.354	4.96536	0	0	1.28402	126.106	0.775729	1.23906	5.09796	1.02113	8.27142	871.612
0	60-69	36.5713	102	108	0.94	0.653846	9.53524	65.49	1	348.704	972.595	6.23458	0	0	1.68063	177.365	0.741215	1.23891	6.54503	1.40476	8.96313	1029.81
0	60-69	19.6752	76	85	0.89	0.47205	9.23398	22.77	1	181.725	701.783	4.3589	1	1	1.16506	60.3095	0.821842	1.23884	4.16993	0.924107	8.21824	784.888
0	60-69	24.1672	85	96	0.89	0.518293	8.58697	24	0	207.547	729.893	4.45056	0	0	1.19075	100.116	0.794048	1.23868	4.5994	0.9375	7.6424	824.349
1	60-69	26.5625	88	95	0.93	0.55	8.93317	37.5	1	237.265	786.119	4.91325	0	0	1.7619	122.862	0.781466	1.2384	5.12144	0.925926	8.30785	848.652
1	60-69	22.3757	81	87	0.93	0.503106	8.9279	34.5	0	199.806	723.16	4.49168	0	0	2.44986	102.442	0.803936	1.2381	4.53271	1.27119	8.30294	776.727
1	60-69	28.251	89	100	0.89	0.577922	9.84989	81.84	1	278.259	876.64	5.69247	0	0	4.08369	145.783	0.773168	1.2379	5.71608	2.2	8.7664	984.989
1	60-69	28.7201	90	101	0.89	0.580645	9.36891	65.28	1	269.075	843.202	5.44001	0	0	2.29811	139.188	0.77082	1.23753	5.70354	1.23636	8.33833	946.26
0	60-69	25.8478	87	95	0.92	0.540373	8.47114	23.1	0	218.979	736.989	4.57757	1	1	0.654809	93.3156	0.784316	1.23728	4.96853	0.522388	7.79345	804.758
1	60-69	21.4844	79	88	0.9	0.49375	8.93307	33.81	0	191.882	705.712	4.4107	0	0	1.61898	89.1417	0.808138	1.23617	4.45944	0.842932	8.03976	786.11
1	60-69	25.361	80	85	0.94	0.57554	8.42655	23.76	0	213.697	674.124	4.84981	0	0	1.18423	103.147	0.786089	1.23615	6.44901	0.666667	7.92096	716.257
0	60-69	27.1816	88	95	0.93	0.56051	9.33653	36.34	0	253.767	821.615	5.23322	0	0	1.72384	120.707	0.776871	1.23586	5.37149	1.39823	8.68297	886.971
1	60-69	20.8325	78	86	0.91	0.484472	8.07192	14.6	0	168.138	629.61	3.91062	0	0	0.645315	68.4585	0.811933	1.23562	4.31499	0.334862	7.34545	694.185
0	60-69	26.3101	89	91	0.98	0.536145	9.44789	69.36	1	248.574	840.862	5.06543	0	0	4.47529	143.025	0.780887	1.23552	4.73016	3.52439	9.25893	859.758
1	60-69	26.1249	84	97	0.87	0.563758	8.65569	31.72	0	226.087	727.078	4.87972	0	0	1.4719	114.129	0.781596	1.23518	5.77437	0.802632	7.53045	839.602
1	60-69	26.1249	84	94	0.89	0.563758	8.17793	18.72	0	213.607	686.946	4.61038	0	0	0.741777	101.991	0.781596	1.23518	5.77437	0.404494	7.27836	768.725
1	60-69	22.806	79	90	0.88	0.523179	8.62134	22.47	0	196.653	681.086	4.5105	0	0	1.53129	94.7898	0.799415	1.23506	5.17282	0.823077	7.58678	775.921
0	60-69	27.7767	90	99	0.91	0.559006	8.10258	17.25	1	225.09	729.232	4.52939	1	0	0.419233	95.4839	0.773349	1.2347	5.18663	0.336585	7.37335	802.155
0	60-69	30.8112	97	105	0.92	0.573964	9.60521	112.32	1	295.936	931.705	5.51305	0	1	5.8375	180.415	0.759199	1.23324	5.04368	4.61842	8.83679	1008.55
0	60-69	25.5102	88	99	0.89	0.52381	8.95029	34.73	0	228.322	787.626	4.68825	1	0	1.39739	115.58	0.783463	1.23323	4.5196	1.0942	7.96576	886.079
0	60-69	29.0174	93	100	0.93	0.563636	8.7037	35.84	0	252.581	809.444	4.90572	0	1	1.3971	135.803	0.766717	1.23306	5.08088	1.11304	8.09444	870.37
1	60-69	26.3438	86	97	0.89	0.553055	10.6358	243.32	1	280.147	914.68	5.88219	0	0	22.8695	160.641	0.778958	1.23273	5.34602	12.2394	9.46588	1031.67
1	60-69	23.1473	82	103	0.8	0.509317	10.7424	204.72	1	248.686	880.876	5.47128	0	0	22.0811	141.969	0.795673	1.23232	4.60531	11.527	8.59392	1106.47
0	60-69	26.8923	90	95	0.95	0.538922	9.31089	55	1	250.37	837.98	5.01784	0	1	2.40577	135.492	0.775887	1.23209	4.72506	1.89655	8.84535	884.535
0	60-69	21.9116	79	84	0.94	0.5	8.28771	13.16	0	181.584	654.729	4.14386	1	1	0.884724	70.0237	0.802632	1.23179	4.60737	0.712121	7.79045	696.168
1	60-69	24.3418	83	98	0.85	0.528662	9.119	52	0	221.956	756.877	4.82087	0	0	3.26898	118.41	0.788667	1.23176	4.98911	1.73333	7.75115	893.662
1	60-69	24.1217	81	83	0.98	0.536424	8.53505	25.3	0	205.865	691.339	4.5784	0	0	1.08234	96.31	0.78957	1.23131	5.3382	0.585106	8.36435	708.409
1	60-69	27.2392	88	102	0.86	0.556962	9.07632	56.7	1	247.239	798.716	5.05516	0	0	2.39471	131.347	0.773317	1.23064	5.28653	1.27703	7.80563	925.784
0	60-69	26.1122	90	97	0.93	0.521739	8.77621	36.25	0	229.147	789.859	4.57889	1	1	1.6401	126.623	0.778549	1.23027	4.34401	1.27193	8.16188	851.293
0	60-69	27.9155	91	98	0.93	0.551515	9.28116	56.42	1	259.13	844.585	5.1187	1	0	2.39046	139.547	0.769843	1.23013	4.94246	1.90351	8.63148	909.554
0	60-69	23.3844	84	94	0.89	0.5	8.58876	19.38	0	200.805	721.455	4.29438	0	0	1.21759	95.9448	0.792515	1.22952	4.25303	0.953271	7.64399	807.343
0	60-69	27.6095	91	97	0.94	0.54491	9.13976	41.6	1	252.349	831.718	4.98035	0	1	2.10618	135.771	0.770864	1.2295	4.79258	1.66667	8.59138	886.557
0	60-69	26.9531	88	102	0.86	0.55	10.5784	166.52	1	285.089	930.902	5.81813	1	0	7.23263	152.393	0.773897	1.2294	5.12144	5.83871	9.09745	1079
1	60-69	24.539	85	96	0.89	0.518293	8.38881	28.08	0	205.861	713.049	4.34786	0	0	1.1109	102.519	0.786007	1.22926	4.5994	0.577778	7.46604	805.326
0	60-69	25.7959	90	99	0.91	0.514286	9.27092	48.25	1	239.19	834.383	4.7679	1	1	2.8798	137.311	0.779273	1.22891	4.18269	2.21839	8.43654	917.821
1	60-69	25.4375	83	90	0.92	0.549669	8.99561	39.5	0	228.848	746.635	4.9446	0	0	2.44278	118.414	0.780921	1.22864	5.50366	1.32773	8.27596	809.605
1	60-69	36.4444	99	101	0.98	0.66	9.20553	94.71	1	335.449	911.347	6.07565	0	0	3.91277	191.201	0.735363	1.22842	6.94012	2.22115	9.02142	929.758
0	60-69	23.0861	83	91	0.91	0.498498	8.8685	24.66	0	204.774	736.085	4.42093	0	1	1.09479	89.9396	0.793359	1.2282	4.28649	0.861635	8.07033	807.033
0	60-69	25.1559	87	97	0.9	0.517857	8.37106	20.9	0	210.616	728.282	4.33501	1	0	0.795149	99.0898	0.781816	1.22777	4.45294	0.625	7.53395	811.992
0	60-69	28.257	91	100	0.91	0.554878	8.55752	19.5	1	241.836	778.735	4.74838	0	0	0.537557	106.392	0.765953	1.22639	5.01949	0.431034	7.78735	855.752
1	60-69	26.635	83	88	0.94	0.572414	9.3067	51.5	1	247.837	772.456	5.32728	0	0	3.32553	128.993	0.772846	1.2253	6.0843	1.85586	8.74829	818.989
1	60-69	29.9643	88	100	0.88	0.606897	9.11022	42	1	272.942	801.699	5.52896	0	0	2.04979	140.841	0.757523	1.22481	6.534	1.15702	8.01699	911.022
0	60-69	28.251	88	94	0.94	0.571429	8.84567	31.28	0	249.89	778.419	5.05467	0	0	1.18013	113.197	0.764481	1.22399	5.63649	0.978417	8.31493	831.493
1	60-69	26.7053	85	95	0.89	0.559211	8.19877	23.22	0	218.989	696.895	4.58484	0	0	0.984854	110.733	0.77167	1.22397	5.57693	0.5375	7.2969	778.883
0	60-69	26.986	86	98	0.88	0.558442	8.4059	18.69	0	226.875	722.907	4.6942	0	0	0.797544	96.4838	0.770275	1.22389	5.47735	0.659259	7.39719	823.778
1	60-69	23.0469	81	91	0.89	0.50625	9.69132	63.02	1	223.385	784.997	4.90623	0	0	4.99711	117.317	0.79071	1.22375	4.60644	2.63462	8.62528	881.91
1	60-69	21.7865	77	88	0.88	0.503268	8.70871	21.85	0	189.763	670.571	4.38282	0	0	1.28737	85.2846	0.798032	1.22356	4.84229	0.692771	7.66367	766.367
0	60-69	26.7229	88	96	0.92	0.539877	8.71213	25.76	0	232.788	766.668	4.70348	0	0	1.16172	111.981	0.77114	1.22327	4.88522	0.933333	8.01516	836.365
0	60-69	26.6749	90	95	0.95	0.526316	10.0107	109	1	266.984	900.959	5.26876	0	0	7.03268	156.572	0.77092	1.22255	4.44426	5.51899	9.51012	951.012
1	60-69	25.5367	83	104	0.8	0.546053	8.73985	36.25	0	223.216	725.407	4.77242	0	0	1.79854	113.969	0.77633	1.22221	5.4136	0.97973	6.99188	908.944
1	60-69	23.9512	84	86	0.98	0.506024	9.39293	66.3	0	224.961	789.006	4.75305	0	0	3.12803	117.082	0.784645	1.22218	4.38871	1.6242	9.20507	807.792
0	60-69	21.7687	78	85	0.92	0.495238	8.12077	8.84	0	176.789	633.42	4.02171	0	1	0.462377	50.8993	0.797197	1.22211	4.56938	0.375691	7.47111	690.265
0	60-69	26.3958	90	100	0.9	0.520231	9.84951	94.25	1	260.027	886.456	5.12402	0	0	5.49116	151.896	0.771844	1.22187	4.31118	4.28409	8.86456	984.951
0	60-69	26.3958	90	97	0.93	0.520231	9.35534	26.25	1	246.981	841.981	4.86694	0	0	0.782467	110.065	0.771844	1.22187	4.31118	0.610465	8.70047	907.468
1	60-69	24.0344	81	98	0.83	0.525974	8.90974	36.8	0	214.101	721.689	4.68629	0	0	1.71426	104.16	0.783735	1.22147	5.07982	0.924855	7.39509	873.155
0	60-69	26.2976	89	97	0.92	0.523529	9.21637	46.56	1	242.391	820.257	4.82504	0	0	2.56674	131.971	0.771889	1.22118	4.44749	2.02083	8.47906	893.988
0	60-69	23.3067	83	87	0.95	0.497006	8.29452	15.84	0	193.345	688.445	4.12242	0	0	0.93493	86.7361	0.787166	1.22054	4.25283	0.739496	7.87979	721.623
0	60-69	24.1588	85	96	0.89	0.502959	8.37933	15.6	0	202.445	712.243	4.21446	1	0	0.635186	86.0694	0.782393	1.22043	4.25283	0.5	7.45761	804.416
0	60-69	24.1588	85	94	0.9	0.502959	7.9848	9.2	0	192.913	678.708	4.01602	1	0	0.32465	70.5351	0.782393	1.22043	4.25283	0.255556	7.18632	750.571
1	60-69	20.4491	77	87	0.89	0.469512	8.86287	21.85	0	181.246	682.441	4.16122	0	0	1.22713	77.9952	0.804054	1.21985	4.04004	0.638889	7.88795	771.069
1	60-69	29.0943	89	102	0.87	0.577922	9.85127	71.61	1	286.574	876.763	5.69327	0	0	3.05307	144.945	0.758155	1.21983	5.71608	1.67391	8.57061	1004.83
0	60-69	20.8325	77	84	0.92	0.478261	8.02187	8.04	0	167.096	617.684	3.83655	1	0	0.607441	53.7261	0.801524	1.21978	4.24245	0.489051	7.38012	673.837
1	60-69	24.5243	83	97	0.86	0.522013	8.07117	17	0	197.905	669.907	4.21325	0	0	0.783504	94.8627	0.779796	1.21942	4.83054	0.417178	6.94121	782.904
1	60-69	26.5643	85	94	0.9	0.551948	9.25297	58.86	1	245.759	786.502	5.10716	0	0	3.08204	129.696	0.769353	1.21922	5.39781	1.67692	8.32767	869.779
0	60-69	22.6757	82	89	0.92	0.488095	9.32094	34	1	211.399	764.317	4.54951	1	0	2.24256	101.758	0.789681	1.21885	4.11982	1.76991	8.57526	829.564
1	60-69	26.7698	88	99	0.89	0.536585	9.48124	74.7	1	253.813	834.349	5.08749	0	0	3.71403	136.571	0.767887	1.21846	4.80939	1.96063	8.4383	938.642
1	60-69	28.8275	87	103	0.84	0.583893	9.02992	46.69	1	260.333	785.603	5.2725	0	0	2.13808	135.693	0.758091	1.21786	6.02961	1.19259	7.58513	930.082
1	60-69	19.91	73	87	0.84	0.480263	9.19311	26.4	1	183.035	671.097	4.41511	0	0	1.99317	80.565	0.806035	1.21742	4.59809	1.07975	7.72221	799.8
1	60-69	23.6128	80	95	0.84	0.519481	9.19764	48.62	0	217.156	735.811	4.778	0	0	2.76045	109.748	0.783247	1.21711	5.00036	1.49324	7.72602	873.776
1	60-69	24.1217	80	89	0.9	0.529801	9.81167	79.86	1	236.657	784.933	5.19823	0	0	5.8175	124.434	0.779822	1.2161	5.2555	3.18421	8.8305	873.238
0	60-69	17.782	72	85	0.85	0.433735	7.45292	3.29	0	132.513	536.61	3.23259	1	1	0.284392	14.4106	0.820273	1.2158	3.57054	0.227053	6.33498	633.498
1	60-69	26.5021	86	95	0.91	0.540881	8.82781	42	0	233.937	759.192	4.77479	0	0	2.51629	126.313	0.767266	1.21544	5.05409	1.35135	8.03331	838.642
1	60-69	24.1415	81	94	0.86	0.522581	8.1377	14.72	0	196.444	659.154	4.25261	0	0	0.62611	86.9249	0.77889	1.21482	4.99704	0.338624	6.99842	764.944
1	60-69	23.4221	80	97	0.82	0.512821	9.26543	37.84	1	216.996	741.234	4.7515	0	0	2.28129	105.546	0.782427	1.21419	4.83848	1.22857	7.59765	898.746
[truncated: 5,694 more rows]
